# Supplementary material for: Effect of Osteoblast-Derived Extracellular Vesicles on Osteosarcoma Cells’ Transcriptional Profile: Role of Shuttled miRNAs
Source: Biomedicines. 2026 May 3;14(5):1039. doi: 10.3390/biomedicines14051039 (PMC13204194; doi:10.3390/biomedicines14051039)
Supplement: Supplementary file 1 [file biomedicines-14-01039-s001.zip]

Archive with 4 entries (4 files):
- Data S1.xls
- Supplementary Figures.pdf
- Supplementary materials and methods.pdf
- Supplementary tables.pdf
