# Supplementary material for: Effect of Osteoblast-Derived Extracellular Vesicles on Osteosarcoma Cells’ Transcriptional Profile: Role of Shuttled miRNAs
Source: Biomedicines. 2026 May 3;14(5):1039. doi: 10.3390/biomedicines14051039 (PMC13204194; doi:10.3390/biomedicines14051039)
Supplement: Supplementary file 1 [file biomedicines-14-01039-s001.zip › Data S1.xls]

## Sheet: Results
# Barcode:
# Created By:	GUEST
# Default CRT Analysis Start Cycle:	1.0
# Efficiency:	[hsa-miR-143-3p-477912_mir = 100.0% hsa-miR-532-5p-478151_mir = 100.0% hsa-miR-15b-3p-477929_mir = 100.0% hsa-miR-501-3p-478350_mir = 100.0% hsa-miR-125a-5p-477884_mir = 100.0% hsa-miR-182-5p-477935_mir = 100.0% hsa-miR-29a-5p-478002_mir = 100.0% hsa-miR-140-5p-477909_mir = 100.0% hsa-let-7d-3p-477848_mir = 100.0% hsa-miR-30e-5p-479235_mir = 100.0% hsa-miR-154-5p-477925_mir = 100.0% hsa-miR-185-5…
# Instrument Type in the Study:	ViiA™ 7 Real-Time PCR System
# Last Modified Date/Time:	07-25-2022 17:57:33 CEST
# Max CT:	40.0
# Normalization Method:	Endogenous Control = [ath-miR159a-478411_mir]				highly expressed miRNAs (at least 4 Ct of difference, or high RQ values) N=14
# Number of Experiments in Study:	4				highly expressed miRNAs (no amplification in control) N=13
# RQ Min/Max Calculation:	Confidence Level = 95.0%
# Reference Biological Group:	Medium
# Study Comments:
# Study Description:
# Study Name:	miRNA_EVs_Rucci
Experiment Name	Well	Task	Biological Group Name	Sample Name	Target Name	Amp Status	Amp Score	Cq Conf	Target Efficiency	Cт	EQ.Cт	Cт Mean	EQ.Cт SE	Adjusted Cт Mean	ΔCт Mean	ΔCт SE	F Factor	ΔΔCт	ΔΔCт - Fsigma	ΔΔCт + Fsigma	RQ	RQ Min	RQ Max	P-Value	Auto Threshold	Threshold	Auto Baseline	Baseline Start	Baseline End	Omit	Tm1	Tm2	Tm3
2022-07-20 151514_Rucci medium 4.eds	A17	UNKNOWN	Medium	medium 4	hsa-miR-106b-3p-477866_mir	Amp	1.026	0.918	1	34.37	34.37	33.751	N/A	33.751	14.51			0			1	1	1		True	0.111	True	3	29
2022-07-20 151514_Rucci medium 4.eds	B17	UNKNOWN	Medium	medium 4	hsa-miR-106b-3p-477866_mir	Amp	1.171	0.882	1	33.132	33.132	33.751	N/A	33.751	14.51			0			1	1	1		True	0.111	True	3	28
2022-07-21 145828_Rucci EVs3.eds	A17	UNKNOWN	EVs	Evs3	hsa-miR-106b-3p-477866_mir	Amp	1.345	0.984	1	28.009	28.009	29.131	N/A	29.131	5.28	1.41	4.303	-9.231	-15.298	-3.163	600.83	8.96	40,291.480		True	0.111	True	3	23
2022-07-21 145828_Rucci EVs3.eds	B17	UNKNOWN	EVs	Evs3	hsa-miR-106b-3p-477866_mir	Amp	1.349	0.956	1	28.731	28.731	29.131	N/A	29.131	5.28	1.41	4.303	-9.231	-15.298	-3.163	600.83	8.96	40,291.480		True	0.111	True	3	24
2022-07-20 180720_Rucci EVs2.eds	A17	UNKNOWN	EVs	Evs2	hsa-miR-106b-3p-477866_mir	Amp	1.339	0.979	1	29.07	29.07	29.131	N/A	29.131	5.28	1.41	4.303	-9.231	-15.298	-3.163	600.83	8.96	40,291.480		True	0.111	True	3	24
2022-07-20 180720_Rucci EVs2.eds	B17	UNKNOWN	EVs	Evs2	hsa-miR-106b-3p-477866_mir	Amp	1.312	0.901	1	28.854	28.854	29.131	N/A	29.131	5.28	1.41	4.303	-9.231	-15.298	-3.163	600.83	8.96	40,291.480		True	0.111	True	3	25
2022-07-21 164602_Rucci EVs1.eds	A17	UNKNOWN	EVs	Evs1	hsa-miR-106b-3p-477866_mir	Amp	1.327	0.978	1	29.919	29.919	29.131	N/A	29.131	5.28	1.41	4.303	-9.231	-15.298	-3.163	600.83	8.96	40,291.480		True	0.111	True	3	25
2022-07-21 164602_Rucci EVs1.eds	B17	UNKNOWN	EVs	Evs1	hsa-miR-106b-3p-477866_mir	Amp	1.318	0.95	1	30.204	30.204	29.131	N/A	29.131	5.28	1.41	4.303	-9.231	-15.298	-3.163	600.83	8.96	40,291.480		True	0.111	True	3	25
2022-07-20 151514_Rucci medium 4.eds	C02	UNKNOWN	Medium	medium 4	hsa-miR-127-3p-477889_mir	Amp	1.283	0.974	1	28.131	28.131	28.282	N/A	28.282	9.042			0			1	1	1		True	0.177	True	3	23
2022-07-20 151514_Rucci medium 4.eds	D02	UNKNOWN	Medium	medium 4	hsa-miR-127-3p-477889_mir	Amp	1.274	0.894	1	28.433	28.433	28.282	N/A	28.282	9.042			0			1	1	1		True	0.177	True	3	23
2022-07-21 164602_Rucci EVs1.eds	C02	UNKNOWN	EVs	Evs1	hsa-miR-127-3p-477889_mir	N/A	Undetermined	Undetermined	1	Undetermined	Undetermined	24.155	N/A	24.155	0.304	1.107	4.303	-8.738	-13.5	-3.976	426.984	15.736	11,585.586		True	0.177	True	-1	-1	True
2022-07-21 164602_Rucci EVs1.eds	D02	UNKNOWN	EVs	Evs1	hsa-miR-127-3p-477889_mir	Amp	1.346	0.849	1	24.027	24.027	24.155	N/A	24.155	0.304	1.107	4.303	-8.738	-13.5	-3.976	426.984	15.736	11,585.586		True	0.177	True	3	19
2022-07-21 145828_Rucci EVs3.eds	C02	UNKNOWN	EVs	Evs3	hsa-miR-127-3p-477889_mir	Amp	1.354	0.92	1	24.439	24.439	24.155	N/A	24.155	0.304	1.107	4.303	-8.738	-13.5	-3.976	426.984	15.736	11,585.586		True	0.177	True	3	19
2022-07-21 145828_Rucci EVs3.eds	D02	UNKNOWN	EVs	Evs3	hsa-miR-127-3p-477889_mir	Amp	1.358	0.955	1	24.348	24.348	24.155	N/A	24.155	0.304	1.107	4.303	-8.738	-13.5	-3.976	426.984	15.736	11,585.586		True	0.177	True	3	19
2022-07-20 180720_Rucci EVs2.eds	C02	UNKNOWN	EVs	Evs2	hsa-miR-127-3p-477889_mir	Amp	1.354	0.984	1	23.993	23.993	24.155	N/A	24.155	0.304	1.107	4.303	-8.738	-13.5	-3.976	426.984	15.736	11,585.586		True	0.177	True	3	18
2022-07-20 180720_Rucci EVs2.eds	D02	UNKNOWN	EVs	Evs2	hsa-miR-127-3p-477889_mir	Amp	1.362	0.952	1	24.098	24.098	24.155	N/A	24.155	0.304	1.107	4.303	-8.738	-13.5	-3.976	426.984	15.736	11,585.586		True	0.177	True	3	19
2022-07-20 151514_Rucci medium 4.eds	C03	UNKNOWN	Medium	medium 4	hsa-miR-128-3p-477892_mir	Amp	1.246	0.981	1	29.256	29.256	29.827	N/A	29.827	10.587			0			1	1	1		True	0.14	True	3	24
2022-07-20 151514_Rucci medium 4.eds	D03	UNKNOWN	Medium	medium 4	hsa-miR-128-3p-477892_mir	Amp	1.205	0.916	1	30.398	30.398	29.827	N/A	29.827	10.587			0			1	1	1		True	0.14	True	3	25
2022-07-21 145828_Rucci EVs3.eds	C03	UNKNOWN	EVs	Evs3	hsa-miR-128-3p-477892_mir	Amp	1.365	0.939	1	27.213	27.213	27.553	N/A	27.553	3.701	0.963	4.303	-6.885	-11.027	-2.744	118.228	6.699	2,086.523		True	0.14	True	3	23
2022-07-21 145828_Rucci EVs3.eds	D03	UNKNOWN	EVs	Evs3	hsa-miR-128-3p-477892_mir	Amp	1.355	0.95	1	27.321	27.321	27.553	N/A	27.553	3.701	0.963	4.303	-6.885	-11.027	-2.744	118.228	6.699	2,086.523		True	0.14	True	3	22
2022-07-21 164602_Rucci EVs1.eds	C03	UNKNOWN	EVs	Evs1	hsa-miR-128-3p-477892_mir	Amp	1.302	0.93	1	27.526	27.526	27.553	N/A	27.553	3.701	0.963	4.303	-6.885	-11.027	-2.744	118.228	6.699	2,086.523		True	0.14	True	3	23
2022-07-21 164602_Rucci EVs1.eds	D03	UNKNOWN	EVs	Evs1	hsa-miR-128-3p-477892_mir	Amp	1.31	0.908	1	27.472	27.472	27.553	N/A	27.553	3.701	0.963	4.303	-6.885	-11.027	-2.744	118.228	6.699	2,086.523		True	0.14	True	3	23
2022-07-20 180720_Rucci EVs2.eds	C03	UNKNOWN	EVs	Evs2	hsa-miR-128-3p-477892_mir	Amp	1.367	0.921	1	27.778	27.778	27.553	N/A	27.553	3.701	0.963	4.303	-6.885	-11.027	-2.744	118.228	6.699	2,086.523		True	0.14	True	3	23
2022-07-20 180720_Rucci EVs2.eds	D03	UNKNOWN	EVs	Evs2	hsa-miR-128-3p-477892_mir	Amp	1.351	0.861	1	28.006	28.006	27.553	N/A	27.553	3.701	0.963	4.303	-6.885	-11.027	-2.744	118.228	6.699	2,086.523		True	0.14	True	3	23
2022-07-20 151514_Rucci medium 4.eds	C04	UNKNOWN	Medium	medium 4	hsa-miR-130a-3p-477851_mir	No Amp	0.887	0.664	1	35.152	35.152	34.929	N/A	34.929	15.688			0			1	1	1		True	0.264	True	3	25
2022-07-20 151514_Rucci medium 4.eds	D04	UNKNOWN	Medium	medium 4	hsa-miR-130a-3p-477851_mir	No Amp	0.892	0.722	1	34.705	34.705	34.929	N/A	34.929	15.688			0			1	1	1		True	0.264	True	3	24
2022-07-21 164602_Rucci EVs1.eds	C04	UNKNOWN	EVs	Evs1	hsa-miR-130a-3p-477851_mir	N/A	Undetermined	Undetermined	1	Undetermined	Undetermined	23.605	N/A	23.605	-1.097	0.834	12.706	-16.785	-27.38	-6.19	112,907.547	73.009	174,609,488.000		True	0.264	True	-1	-1	True
2022-07-21 164602_Rucci EVs1.eds	D04	UNKNOWN	EVs	Evs1	hsa-miR-130a-3p-477851_mir	N/A	Undetermined	Undetermined	1	Undetermined	Undetermined	23.605	N/A	23.605	-1.097	0.834	12.706	-16.785	-27.38	-6.19	112,907.547	73.009	174,609,488.000		True	0.264	True	-1	-1	True
2022-07-20 180720_Rucci EVs2.eds	C04	UNKNOWN	EVs	Evs2	hsa-miR-130a-3p-477851_mir	Amp	1.388	0.918	1	23.942	23.942	23.605	N/A	23.605	-1.097	0.834	12.706	-16.785	-27.38	-6.19	112,907.547	73.009	174,609,488.000		True	0.264	True	3	18
2022-07-20 180720_Rucci EVs2.eds	D04	UNKNOWN	EVs	Evs2	hsa-miR-130a-3p-477851_mir	Amp	1.379	0.862	1	23.951	23.951	23.605	N/A	23.605	-1.097	0.834	12.706	-16.785	-27.38	-6.19	112,907.547	73.009	174,609,488.000		True	0.264	True	3	19
2022-07-21 145828_Rucci EVs3.eds	C04	UNKNOWN	EVs	Evs3	hsa-miR-130a-3p-477851_mir	Amp	1.382	0.985	1	23.216	23.216	23.605	N/A	23.605	-1.097	0.834	12.706	-16.785	-27.38	-6.19	112,907.547	73.009	174,609,488.000		True	0.264	True	3	16
2022-07-21 145828_Rucci EVs3.eds	D04	UNKNOWN	EVs	Evs3	hsa-miR-130a-3p-477851_mir	Amp	1.378	0.991	1	23.311	23.311	23.605	N/A	23.605	-1.097	0.834	12.706	-16.785	-27.38	-6.19	112,907.547	73.009	174,609,488.000		True	0.264	True	3	17
2022-07-20 180720_Rucci EVs2.eds	C06	UNKNOWN	EVs	Evs2	hsa-miR-132-3p-477900_mir	Amp	1.173	0.712	1	26.944	26.944	27.012	N/A	27.012	3.16	1.151	4.303								True	0.108	True	3	20
2022-07-20 180720_Rucci EVs2.eds	D06	UNKNOWN	EVs	Evs2	hsa-miR-132-3p-477900_mir	N/A	Undetermined	Undetermined	1	Undetermined	Undetermined	27.012	N/A	27.012	3.16	1.151	4.303								True	0.108	True	-1	-1	True
2022-07-21 145828_Rucci EVs3.eds	C06	UNKNOWN	EVs	Evs3	hsa-miR-132-3p-477900_mir	Amp	1.19	0.911	1	26.71	26.71	27.012	N/A	27.012	3.16	1.151	4.303								True	0.108	True	3	22
2022-07-21 145828_Rucci EVs3.eds	D06	UNKNOWN	EVs	Evs3	hsa-miR-132-3p-477900_mir	Amp	1.152	0.981	1	27.094	27.094	27.012	N/A	27.012	3.16	1.151	4.303								True	0.108	True	3	22
2022-07-21 164602_Rucci EVs1.eds	C06	UNKNOWN	EVs	Evs1	hsa-miR-132-3p-477900_mir	Amp	1.206	0.915	1	26.968	26.968	27.012	N/A	27.012	3.16	1.151	4.303								True	0.108	True	3	23
2022-07-21 164602_Rucci EVs1.eds	D06	UNKNOWN	EVs	Evs1	hsa-miR-132-3p-477900_mir	Amp	1.203	0.751	1	27.409	27.409	27.012	N/A	27.012	3.16	1.151	4.303								True	0.108	True	3	22
2022-07-20 151514_Rucci medium 4.eds	C06	UNKNOWN	Medium	medium 4	hsa-miR-132-3p-477900_mir	N/A	Undetermined	Undetermined	1	Undetermined	Undetermined		N/A												True	0.108	True	-1	-1	True
2022-07-20 151514_Rucci medium 4.eds	D06	UNKNOWN	Medium	medium 4	hsa-miR-132-3p-477900_mir	N/A	Undetermined	Undetermined	1	Undetermined	Undetermined		N/A												True	0.108	True	-1	-1	True
2022-07-21 145828_Rucci EVs3.eds	C19	UNKNOWN	EVs	Evs3	hsa-miR-145-5p-477916_mir	Amp	1.544	0.97	1	20.98	20.98	21.198	N/A	21.198	-2.654	0.96	4.303	-7.958	-12.09	-3.826	248.633	14.177	4,360.342		True	0.279	True	3	15
2022-07-21 145828_Rucci EVs3.eds	D19	UNKNOWN	EVs	Evs3	hsa-miR-145-5p-477916_mir	Amp	1.515	0.937	1	21.313	21.313	21.198	N/A	21.198	-2.654	0.96	4.303	-7.958	-12.09	-3.826	248.633	14.177	4,360.342		True	0.279	True	3	17
2022-07-21 164602_Rucci EVs1.eds	C19	UNKNOWN	EVs	Evs1	hsa-miR-145-5p-477916_mir	Amp	1.572	0.986	1	20.89	20.89	21.198	N/A	21.198	-2.654	0.96	4.303	-7.958	-12.09	-3.826	248.633	14.177	4,360.342		True	0.279	True	3	16
2022-07-21 164602_Rucci EVs1.eds	D19	UNKNOWN	EVs	Evs1	hsa-miR-145-5p-477916_mir	Amp	1.54	0.938	1	21.125	21.125	21.198	N/A	21.198	-2.654	0.96	4.303	-7.958	-12.09	-3.826	248.633	14.177	4,360.342		True	0.279	True	3	16
2022-07-20 180720_Rucci EVs2.eds	C19	UNKNOWN	EVs	Evs2	hsa-miR-145-5p-477916_mir	Amp	1.529	0.949	1	21.337	21.337	21.198	N/A	21.198	-2.654	0.96	4.303	-7.958	-12.09	-3.826	248.633	14.177	4,360.342		True	0.279	True	3	16
2022-07-20 180720_Rucci EVs2.eds	D19	UNKNOWN	EVs	Evs2	hsa-miR-145-5p-477916_mir	Amp	1.516	0.89	1	21.544	21.544	21.198	N/A	21.198	-2.654	0.96	4.303	-7.958	-12.09	-3.826	248.633	14.177	4,360.342		True	0.279	True	3	17
2022-07-20 151514_Rucci medium 4.eds	C19	UNKNOWN	Medium	medium 4	hsa-miR-145-5p-477916_mir	Amp	1.444	0.985	1	24.203	24.203	24.545	N/A	24.545	5.304			0			1	1	1		True	0.279	True	3	17
2022-07-20 151514_Rucci medium 4.eds	D19	UNKNOWN	Medium	medium 4	hsa-miR-145-5p-477916_mir	Amp	1.433	0.914	1	24.886	24.886	24.545	N/A	24.545	5.304			0			1	1	1		True	0.279	True	3	20
2022-07-21 145828_Rucci EVs3.eds	C20	UNKNOWN	EVs	Evs3	hsa-miR-146a-5p-478399_mir	Amp	1.102	0.849	1	26.754	26.754	26.989	N/A	26.989	3.137	1.337	4.303	-5.106	-10.859	0.646	34.447	0.639	1,856.744		True	0.042	True	3	23
2022-07-21 145828_Rucci EVs3.eds	D20	UNKNOWN	EVs	Evs3	hsa-miR-146a-5p-478399_mir	Amp	1.1	0.761	1	27.02	27.02	26.989	N/A	26.989	3.137	1.337	4.303	-5.106	-10.859	0.646	34.447	0.639	1,856.744		True	0.042	True	3	24
2022-07-20 180720_Rucci EVs2.eds	C20	UNKNOWN	EVs	Evs2	hsa-miR-146a-5p-478399_mir	Amp	1.141	0.868	1	26.574	26.574	26.989	N/A	26.989	3.137	1.337	4.303	-5.106	-10.859	0.646	34.447	0.639	1,856.744		True	0.042	True	3	23
2022-07-20 180720_Rucci EVs2.eds	D20	UNKNOWN	EVs	Evs2	hsa-miR-146a-5p-478399_mir	Amp	1.17	0.768	1	26.616	26.616	26.989	N/A	26.989	3.137	1.337	4.303	-5.106	-10.859	0.646	34.447	0.639	1,856.744		True	0.042	True	3	24
2022-07-21 164602_Rucci EVs1.eds	C20	UNKNOWN	EVs	Evs1	hsa-miR-146a-5p-478399_mir	Amp	1.012	0.948	1	27.374	27.374	26.989	N/A	26.989	3.137	1.337	4.303	-5.106	-10.859	0.646	34.447	0.639	1,856.744		True	0.042	True	3	24
2022-07-21 164602_Rucci EVs1.eds	D20	UNKNOWN	EVs	Evs1	hsa-miR-146a-5p-478399_mir	Amp	0.999	0.876	1	27.593	27.593	26.989	N/A	26.989	3.137	1.337	4.303	-5.106	-10.859	0.646	34.447	0.639	1,856.744		True	0.042	True	3	24
2022-07-20 151514_Rucci medium 4.eds	C20	UNKNOWN	Medium	medium 4	hsa-miR-146a-5p-478399_mir	No Amp	0.695	0.862	1	27.484	27.484	27.484	N/A	27.484	8.243			0			1	1	1		True	0.042	True	3	23
2022-07-20 151514_Rucci medium 4.eds	D20	UNKNOWN	Medium	medium 4	hsa-miR-146a-5p-478399_mir	No Amp	0	0	1	Undetermined	Undetermined	27.484	N/A	27.484	8.243			0			1	1	1		True	0.042	True	3	24
2022-07-20 151514_Rucci medium 4.eds	E01	UNKNOWN	Medium	medium 4	hsa-miR-151a-3p-477919_mir	Amp	1.063	0.764	1	32.555	32.555	32.658	N/A	32.658	13.418			0			1	1	1		True	0.041	True	3	30
2022-07-20 151514_Rucci medium 4.eds	F01	UNKNOWN	Medium	medium 4	hsa-miR-151a-3p-477919_mir	Amp	1.065	0.868	1	32.761	32.761	32.658	N/A	32.658	13.418			0			1	1	1		True	0.041	True	3	28
2022-07-21 145828_Rucci EVs3.eds	E01	UNKNOWN	EVs	Evs3	hsa-miR-151a-3p-477919_mir	Amp	1.304	0.678	1	25.554	25.554	26.748	N/A	26.748	2.896	1.07	4.303	-10.522	-15.125	-5.918	1,470.047	60.481	35,730.684		True	0.041	True	3	22
2022-07-21 145828_Rucci EVs3.eds	F01	UNKNOWN	EVs	Evs3	hsa-miR-151a-3p-477919_mir	Amp	1.311	0.669	1	25.703	25.703	26.748	N/A	26.748	2.896	1.07	4.303	-10.522	-15.125	-5.918	1,470.047	60.481	35,730.684		True	0.041	True	3	23
2022-07-20 180720_Rucci EVs2.eds	E01	UNKNOWN	EVs	Evs2	hsa-miR-151a-3p-477919_mir	Amp	1.298	0.885	1	27.468	27.468	26.748	N/A	26.748	2.896	1.07	4.303	-10.522	-15.125	-5.918	1,470.047	60.481	35,730.684		True	0.041	True	3	24
2022-07-20 180720_Rucci EVs2.eds	F01	UNKNOWN	EVs	Evs2	hsa-miR-151a-3p-477919_mir	Amp	1.323	0.849	1	27.432	27.432	26.748	N/A	26.748	2.896	1.07	4.303	-10.522	-15.125	-5.918	1,470.047	60.481	35,730.684		True	0.041	True	3	24
2022-07-21 164602_Rucci EVs1.eds	E01	UNKNOWN	EVs	Evs1	hsa-miR-151a-3p-477919_mir	N/A	Undetermined	Undetermined	1	Undetermined	Undetermined	26.748	N/A	26.748	2.896	1.07	4.303	-10.522	-15.125	-5.918	1,470.047	60.481	35,730.684		True	0.041	True	-1	-1	True
2022-07-21 164602_Rucci EVs1.eds	F01	UNKNOWN	EVs	Evs1	hsa-miR-151a-3p-477919_mir	Amp	1.306	0.93	1	27.165	27.165	26.748	N/A	26.748	2.896	1.07	4.303	-10.522	-15.125	-5.918	1,470.047	60.481	35,730.684		True	0.041	True	3	24
2022-07-21 145828_Rucci EVs3.eds	E04	UNKNOWN	EVs	Evs3	hsa-miR-154-5p-477925_mir	Amp	1.334	0.927	1	27.315	27.315	26.985	N/A	26.985	3.133	0.998	4.303	-6.833	-11.127	-2.54	114.025	5.815	2,235.806		True	0.167	True	3	22
2022-07-21 145828_Rucci EVs3.eds	F04	UNKNOWN	EVs	Evs3	hsa-miR-154-5p-477925_mir	Amp	1.359	0.868	1	27.391	27.391	26.985	N/A	26.985	3.133	0.998	4.303	-6.833	-11.127	-2.54	114.025	5.815	2,235.806		True	0.167	True	3	23
2022-07-21 164602_Rucci EVs1.eds	E04	UNKNOWN	EVs	Evs1	hsa-miR-154-5p-477925_mir	Amp	1.339	0.97	1	26.412	26.412	26.985	N/A	26.985	3.133	0.998	4.303	-6.833	-11.127	-2.54	114.025	5.815	2,235.806		True	0.167	True	3	21
2022-07-21 164602_Rucci EVs1.eds	F04	UNKNOWN	EVs	Evs1	hsa-miR-154-5p-477925_mir	Amp	1.347	0.901	1	26.705	26.705	26.985	N/A	26.985	3.133	0.998	4.303	-6.833	-11.127	-2.54	114.025	5.815	2,235.806		True	0.167	True	3	22
2022-07-20 180720_Rucci EVs2.eds	E04	UNKNOWN	EVs	Evs2	hsa-miR-154-5p-477925_mir	Amp	1.345	0.868	1	27.187	27.187	26.985	N/A	26.985	3.133	0.998	4.303	-6.833	-11.127	-2.54	114.025	5.815	2,235.806		True	0.167	True	3	23
2022-07-20 180720_Rucci EVs2.eds	F04	UNKNOWN	EVs	Evs2	hsa-miR-154-5p-477925_mir	Amp	1.336	0.875	1	26.899	26.899	26.985	N/A	26.985	3.133	0.998	4.303	-6.833	-11.127	-2.54	114.025	5.815	2,235.806		True	0.167	True	3	22
2022-07-20 151514_Rucci medium 4.eds	E04	UNKNOWN	Medium	medium 4	hsa-miR-154-5p-477925_mir	Amp	1.314	0.929	1	29.409	29.409	29.207	N/A	29.207	9.966			0			1	1	1		True	0.167	True	3	25
2022-07-20 151514_Rucci medium 4.eds	F04	UNKNOWN	Medium	medium 4	hsa-miR-154-5p-477925_mir	Amp	1.305	0.974	1	29.005	29.005	29.207	N/A	29.207	9.966			0			1	1	1		True	0.167	True	3	23
2022-07-20 151514_Rucci medium 4.eds	E20	UNKNOWN	Medium	medium 4	hsa-miR-191-5p-477952_mir	Amp	1.136	0.982	1	26.525	26.525	26.553	N/A	26.553	7.313			0			1	1	1		True	0.085	True	3	23
2022-07-20 151514_Rucci medium 4.eds	F20	UNKNOWN	Medium	medium 4	hsa-miR-191-5p-477952_mir	Amp	1.144	0.986	1	26.581	26.581	26.553	N/A	26.553	7.313			0			1	1	1		True	0.085	True	3	22
2022-07-20 180720_Rucci EVs2.eds	E20	UNKNOWN	EVs	Evs2	hsa-miR-191-5p-477952_mir	Amp	1.338	0.905	1	23.408	23.408	23.387	N/A	23.387	-0.465	1.282	4.303	-7.777	-13.293	-2.262	219.412	4.796	10,038.270		True	0.085	True	3	20
2022-07-20 180720_Rucci EVs2.eds	F20	UNKNOWN	EVs	Evs2	hsa-miR-191-5p-477952_mir	Amp	1.348	0.919	1	23.317	23.317	23.387	N/A	23.387	-0.465	1.282	4.303	-7.777	-13.293	-2.262	219.412	4.796	10,038.270		True	0.085	True	3	19
2022-07-21 145828_Rucci EVs3.eds	E20	UNKNOWN	EVs	Evs3	hsa-miR-191-5p-477952_mir	Amp	1.359	0.986	1	22.672	22.672	23.387	N/A	23.387	-0.465	1.282	4.303	-7.777	-13.293	-2.262	219.412	4.796	10,038.270		True	0.085	True	3	18
2022-07-21 145828_Rucci EVs3.eds	F20	UNKNOWN	EVs	Evs3	hsa-miR-191-5p-477952_mir	Amp	1.374	0.923	1	22.835	22.835	23.387	N/A	23.387	-0.465	1.282	4.303	-7.777	-13.293	-2.262	219.412	4.796	10,038.270		True	0.085	True	3	19
2022-07-21 164602_Rucci EVs1.eds	E20	UNKNOWN	EVs	Evs1	hsa-miR-191-5p-477952_mir	Amp	1.323	0.99	1	24.056	24.056	23.387	N/A	23.387	-0.465	1.282	4.303	-7.777	-13.293	-2.262	219.412	4.796	10,038.270		True	0.085	True	3	20
2022-07-21 164602_Rucci EVs1.eds	F20	UNKNOWN	EVs	Evs1	hsa-miR-191-5p-477952_mir	Amp	1.348	0.917	1	24.032	24.032	23.387	N/A	23.387	-0.465	1.282	4.303	-7.777	-13.293	-2.262	219.412	4.796	10,038.270		True	0.085	True	3	20
2022-07-20 151514_Rucci medium 4.eds	E23	UNKNOWN	Medium	medium 4	hsa-miR-194-5p-477956_mir	Amp	1.065	0.898	1	33.005	33.005	33.143	N/A	33.143	13.903			0			1	1	1		True	0.073	True	3	29
2022-07-20 151514_Rucci medium 4.eds	F23	UNKNOWN	Medium	medium 4	hsa-miR-194-5p-477956_mir	Amp	1.086	0.951	1	33.281	33.281	33.143	N/A	33.143	13.903			0			1	1	1		True	0.073	True	3	29
2022-07-21 145828_Rucci EVs3.eds	E23	UNKNOWN	EVs	Evs3	hsa-miR-194-5p-477956_mir	Amp	1.396	0.99	1	26.997	26.997	27.823	N/A	27.823	3.971	0.815	4.303	-9.932	-13.439	-6.424	976.58	85.866	11,106.899		True	0.073	True	3	23
2022-07-21 145828_Rucci EVs3.eds	F23	UNKNOWN	EVs	Evs3	hsa-miR-194-5p-477956_mir	Amp	1.399	0.988	1	27.165	27.165	27.823	N/A	27.823	3.971	0.815	4.303	-9.932	-13.439	-6.424	976.58	85.866	11,106.899		True	0.073	True	3	23
2022-07-21 164602_Rucci EVs1.eds	E23	UNKNOWN	EVs	Evs1	hsa-miR-194-5p-477956_mir	Amp	1.366	0.975	1	27.612	27.612	27.823	N/A	27.823	3.971	0.815	4.303	-9.932	-13.439	-6.424	976.58	85.866	11,106.899		True	0.073	True	3	24
2022-07-21 164602_Rucci EVs1.eds	F23	UNKNOWN	EVs	Evs1	hsa-miR-194-5p-477956_mir	Amp	1.371	0.993	1	27.779	27.779	27.823	N/A	27.823	3.971	0.815	4.303	-9.932	-13.439	-6.424	976.58	85.866	11,106.899		True	0.073	True	3	24
2022-07-20 180720_Rucci EVs2.eds	E23	UNKNOWN	EVs	Evs2	hsa-miR-194-5p-477956_mir	Amp	1.358	0.963	1	28.787	28.787	27.823	N/A	27.823	3.971	0.815	4.303	-9.932	-13.439	-6.424	976.58	85.866	11,106.899		True	0.073	True	3	25
2022-07-20 180720_Rucci EVs2.eds	F23	UNKNOWN	EVs	Evs2	hsa-miR-194-5p-477956_mir	Amp	1.383	0.896	1	28.596	28.596	27.823	N/A	27.823	3.971	0.815	4.303	-9.932	-13.439	-6.424	976.58	85.866	11,106.899		True	0.073	True	3	25
2022-07-20 151514_Rucci medium 4.eds	G12	UNKNOWN	Medium	medium 4	hsa-miR-20a-5p-478586_mir	Amp	1.14	0.823	1	30.724	30.724	30.904	N/A	30.904	11.664			0			1	1	1		True	0.045	True	3	28
2022-07-20 151514_Rucci medium 4.eds	H12	UNKNOWN	Medium	medium 4	hsa-miR-20a-5p-478586_mir	Amp	0.964	0.666	1	31.084	31.084	30.904	N/A	30.904	11.664			0			1	1	1		True	0.045	True	3	27
2022-07-21 164602_Rucci EVs1.eds	G12	UNKNOWN	EVs	Evs1	hsa-miR-20a-5p-478586_mir	N/A	Undetermined	Undetermined	1	Undetermined	Undetermined	24.644	N/A	24.644	-0.058	0.558	12.706	-11.721	-18.81	-4.632	3,376.640	24.804	459,674.406		True	0.045	True	-1	-1	True
2022-07-21 164602_Rucci EVs1.eds	H12	UNKNOWN	EVs	Evs1	hsa-miR-20a-5p-478586_mir	N/A	Undetermined	Undetermined	1	Undetermined	Undetermined	24.644	N/A	24.644	-0.058	0.558	12.706	-11.721	-18.81	-4.632	3,376.640	24.804	459,674.406		True	0.045	True	-1	-1	True
2022-07-20 180720_Rucci EVs2.eds	G12	UNKNOWN	EVs	Evs2	hsa-miR-20a-5p-478586_mir	Amp	1.358	0.725	1	25.594	25.594	24.644	N/A	24.644	-0.058	0.558	12.706	-11.721	-18.81	-4.632	3,376.640	24.804	459,674.406		True	0.045	True	3	22
2022-07-20 180720_Rucci EVs2.eds	H12	UNKNOWN	EVs	Evs2	hsa-miR-20a-5p-478586_mir	Amp	1.342	0.811	1	24.929	24.929	24.644	N/A	24.644	-0.058	0.558	12.706	-11.721	-18.81	-4.632	3,376.640	24.804	459,674.406		True	0.045	True	3	22
2022-07-21 145828_Rucci EVs3.eds	G12	UNKNOWN	EVs	Evs3	hsa-miR-20a-5p-478586_mir	Amp	1.346	0.968	1	24.154	24.154	24.644	N/A	24.644	-0.058	0.558	12.706	-11.721	-18.81	-4.632	3,376.640	24.804	459,674.406		True	0.045	True	3	20
2022-07-21 145828_Rucci EVs3.eds	H12	UNKNOWN	EVs	Evs3	hsa-miR-20a-5p-478586_mir	Amp	1.336	0.926	1	23.9	23.9	24.644	N/A	24.644	-0.058	0.558	12.706	-11.721	-18.81	-4.632	3,376.640	24.804	459,674.406		True	0.045	True	3	21
2022-07-21 164602_Rucci EVs1.eds	G22	UNKNOWN	EVs	Evs1	hsa-miR-222-3p-477982_mir	Amp	1.398	0.984	1	26.129	26.129	26.451	N/A	26.451	2.6	0.929	4.303	-8.618	-12.616	-4.62	392.947	24.589	6,279.589		True	0.209	True	3	20
2022-07-21 164602_Rucci EVs1.eds	H22	UNKNOWN	EVs	Evs1	hsa-miR-222-3p-477982_mir	Amp	1.383	0.967	1	26.315	26.315	26.451	N/A	26.451	2.6	0.929	4.303	-8.618	-12.616	-4.62	392.947	24.589	6,279.589		True	0.209	True	3	21
2022-07-20 180720_Rucci EVs2.eds	G22	UNKNOWN	EVs	Evs2	hsa-miR-222-3p-477982_mir	Amp	1.356	0.919	1	26.89	26.89	26.451	N/A	26.451	2.6	0.929	4.303	-8.618	-12.616	-4.62	392.947	24.589	6,279.589		True	0.209	True	3	22
2022-07-20 180720_Rucci EVs2.eds	H22	UNKNOWN	EVs	Evs2	hsa-miR-222-3p-477982_mir	Amp	1.363	0.92	1	26.627	26.627	26.451	N/A	26.451	2.6	0.929	4.303	-8.618	-12.616	-4.62	392.947	24.589	6,279.589		True	0.209	True	3	21
2022-07-21 145828_Rucci EVs3.eds	G22	UNKNOWN	EVs	Evs3	hsa-miR-222-3p-477982_mir	Amp	1.389	0.99	1	26.22	26.22	26.451	N/A	26.451	2.6	0.929	4.303	-8.618	-12.616	-4.62	392.947	24.589	6,279.589		True	0.209	True	3	21
2022-07-21 145828_Rucci EVs3.eds	H22	UNKNOWN	EVs	Evs3	hsa-miR-222-3p-477982_mir	Amp	1.367	0.963	1	26.529	26.529	26.451	N/A	26.451	2.6	0.929	4.303	-8.618	-12.616	-4.62	392.947	24.589	6,279.589		True	0.209	True	3	21
2022-07-20 151514_Rucci medium 4.eds	G22	UNKNOWN	Medium	medium 4	hsa-miR-222-3p-477982_mir	Amp	1.286	0.989	1	30.74	30.74	30.458	N/A	30.458	11.218			0			1	1	1		True	0.209	True	3	24
2022-07-20 151514_Rucci medium 4.eds	H22	UNKNOWN	Medium	medium 4	hsa-miR-222-3p-477982_mir	Amp	1.324	0.955	1	30.177	30.177	30.458	N/A	30.458	11.218			0			1	1	1		True	0.209	True	3	24
2022-07-20 151514_Rucci medium 4.eds	G19	UNKNOWN	Medium	medium 4	hsa-miR-22-3p-477985_mir	Amp	1.151	0.843	1	23.79	23.79	23.875	N/A	23.875	4.634			0			1	1	1		True	0.116	True	3	19
2022-07-20 151514_Rucci medium 4.eds	H19	UNKNOWN	Medium	medium 4	hsa-miR-22-3p-477985_mir	Amp	1.157	0.82	1	23.959	23.959	23.875	N/A	23.875	4.634			0			1	1	1		True	0.116	True	3	19
2022-07-21 164602_Rucci EVs1.eds	G19	UNKNOWN	EVs	Evs1	hsa-miR-22-3p-477985_mir	Amp	1.432	0.988	1	19.113	19.113	18.81	N/A	18.81	-5.041	1.127	4.303	-9.676	-14.524	-4.828	817.879	28.397	23,556.605		True	0.116	True	3	15
2022-07-21 164602_Rucci EVs1.eds	H19	UNKNOWN	EVs	Evs1	hsa-miR-22-3p-477985_mir	Amp	1.446	0.979	1	18.837	18.837	18.81	N/A	18.81	-5.041	1.127	4.303	-9.676	-14.524	-4.828	817.879	28.397	23,556.605		True	0.116	True	3	14
2022-07-20 180720_Rucci EVs2.eds	G19	UNKNOWN	EVs	Evs2	hsa-miR-22-3p-477985_mir	Amp	1.42	0.913	1	18.747	18.747	18.81	N/A	18.81	-5.041	1.127	4.303	-9.676	-14.524	-4.828	817.879	28.397	23,556.605		True	0.116	True	3	14
2022-07-20 180720_Rucci EVs2.eds	H19	UNKNOWN	EVs	Evs2	hsa-miR-22-3p-477985_mir	Amp	1.441	0.919	1	18.871	18.871	18.81	N/A	18.81	-5.041	1.127	4.303	-9.676	-14.524	-4.828	817.879	28.397	23,556.605		True	0.116	True	3	14
2022-07-21 145828_Rucci EVs3.eds	G19	UNKNOWN	EVs	Evs3	hsa-miR-22-3p-477985_mir	Amp	1.436	0.978	1	18.626	18.626	18.81	N/A	18.81	-5.041	1.127	4.303	-9.676	-14.524	-4.828	817.879	28.397	23,556.605		True	0.116	True	3	14
2022-07-21 145828_Rucci EVs3.eds	H19	UNKNOWN	EVs	Evs3	hsa-miR-22-3p-477985_mir	Amp	1.45	0.966	1	18.667	18.667	18.81	N/A	18.81	-5.041	1.127	4.303	-9.676	-14.524	-4.828	817.879	28.397	23,556.605		True	0.116	True	3	14
2022-07-20 180720_Rucci EVs2.eds	G20	UNKNOWN	EVs	Evs2	hsa-miR-22-5p-477987_mir	N/A	Undetermined	Undetermined	1	Undetermined	Undetermined	25.787	N/A	25.787	1.936	1.082	4.303								True	0.235	True	-1	-1	True
2022-07-20 180720_Rucci EVs2.eds	H20	UNKNOWN	EVs	Evs2	hsa-miR-22-5p-477987_mir	Amp	1.355	0.947	1	25.972	25.972	25.787	N/A	25.787	1.936	1.082	4.303								True	0.235	True	3	21
2022-07-21 164602_Rucci EVs1.eds	G20	UNKNOWN	EVs	Evs1	hsa-miR-22-5p-477987_mir	Amp	1.39	0.985	1	25.978	25.978	25.787	N/A	25.787	1.936	1.082	4.303								True	0.235	True	3	20
2022-07-21 164602_Rucci EVs1.eds	H20	UNKNOWN	EVs	Evs1	hsa-miR-22-5p-477987_mir	Amp	1.382	0.985	1	26.006	26.006	25.787	N/A	25.787	1.936	1.082	4.303								True	0.235	True	3	20
2022-07-21 145828_Rucci EVs3.eds	G20	UNKNOWN	EVs	Evs3	hsa-miR-22-5p-477987_mir	Amp	1.38	0.978	1	25.361	25.361	25.787	N/A	25.787	1.936	1.082	4.303								True	0.235	True	3	20
2022-07-21 145828_Rucci EVs3.eds	H20	UNKNOWN	EVs	Evs3	hsa-miR-22-5p-477987_mir	Amp	1.372	0.969	1	25.434	25.434	25.787	N/A	25.787	1.936	1.082	4.303								True	0.235	True	3	20
2022-07-20 151514_Rucci medium 4.eds	G20	UNKNOWN	Medium	medium 4	hsa-miR-22-5p-477987_mir	No Amp	0.561	0	1	Undetermined	Undetermined		N/A												True	0.235	True	3	25
2022-07-20 151514_Rucci medium 4.eds	H20	UNKNOWN	Medium	medium 4	hsa-miR-22-5p-477987_mir	No Amp	0.58	0	1	Undetermined	Undetermined		N/A												True	0.235	True	3	25
2022-07-21 145828_Rucci EVs3.eds	I05	UNKNOWN	EVs	Evs3	hsa-miR-25-3p-477994_mir	Amp	1.289	0.769	1	23.651	23.651	23.733	N/A	23.733	-0.119	1.052	4.303	-7.589	-12.116	-3.061	192.473	8.347	4,438.438		True	0.061	True	3	20
2022-07-21 145828_Rucci EVs3.eds	J05	UNKNOWN	EVs	Evs3	hsa-miR-25-3p-477994_mir	Amp	1.267	0.766	1	23.374	23.374	23.733	N/A	23.733	-0.119	1.052	4.303	-7.589	-12.116	-3.061	192.473	8.347	4,438.438		True	0.061	True	3	20
2022-07-20 180720_Rucci EVs2.eds	I05	UNKNOWN	EVs	Evs2	hsa-miR-25-3p-477994_mir	Amp	1.32	0.781	1	23.601	23.601	23.733	N/A	23.733	-0.119	1.052	4.303	-7.589	-12.116	-3.061	192.473	8.347	4,438.438		True	0.061	True	3	20
2022-07-20 180720_Rucci EVs2.eds	J05	UNKNOWN	EVs	Evs2	hsa-miR-25-3p-477994_mir	Amp	1.281	0.774	1	24.171	24.171	23.733	N/A	23.733	-0.119	1.052	4.303	-7.589	-12.116	-3.061	192.473	8.347	4,438.438		True	0.061	True	3	20
2022-07-21 164602_Rucci EVs1.eds	I05	UNKNOWN	EVs	Evs1	hsa-miR-25-3p-477994_mir	Amp	1.252	0.8	1	23.434	23.434	23.733	N/A	23.733	-0.119	1.052	4.303	-7.589	-12.116	-3.061	192.473	8.347	4,438.438		True	0.061	True	3	20
2022-07-21 164602_Rucci EVs1.eds	J05	UNKNOWN	EVs	Evs1	hsa-miR-25-3p-477994_mir	Amp	1.221	0.784	1	24.167	24.167	23.733	N/A	23.733	-0.119	1.052	4.303	-7.589	-12.116	-3.061	192.473	8.347	4,438.438		True	0.061	True	3	21
2022-07-20 151514_Rucci medium 4.eds	I05	UNKNOWN	Medium	medium 4	hsa-miR-25-3p-477994_mir	Amp	1.097	0.886	1	26.828	26.828	26.71	N/A	26.71	7.47			0			1	1	1		True	0.061	True	3	24
2022-07-20 151514_Rucci medium 4.eds	J05	UNKNOWN	Medium	medium 4	hsa-miR-25-3p-477994_mir	Amp	1.068	0.958	1	26.592	26.592	26.71	N/A	26.71	7.47			0			1	1	1		True	0.061	True	3	23
2022-07-20 151514_Rucci medium 4.eds	I07	UNKNOWN	Medium	medium 4	hsa-miR-26b-5p-478418_mir	No Amp	0.63	0	1	Undetermined	Undetermined		N/A												True	0.04	True	3	39
2022-07-20 151514_Rucci medium 4.eds	J07	UNKNOWN	Medium	medium 4	hsa-miR-26b-5p-478418_mir	No Amp	0.613	0	1	Undetermined	Undetermined		N/A												True	0.04	True	3	39
2022-07-21 145828_Rucci EVs3.eds	I07	UNKNOWN	EVs	Evs3	hsa-miR-26b-5p-478418_mir	Amp	1.188	0.756	1	20.808	20.808	21.342	N/A	21.342	-2.51	0.352	4.303								True	0.04	True	3	18
2022-07-21 145828_Rucci EVs3.eds	J07	UNKNOWN	EVs	Evs3	hsa-miR-26b-5p-478418_mir	Amp	1.209	0.689	1	20.715	20.715	21.342	N/A	21.342	-2.51	0.352	4.303								True	0.04	True	3	18
2022-07-21 164602_Rucci EVs1.eds	I07	UNKNOWN	EVs	Evs1	hsa-miR-26b-5p-478418_mir	Amp	1.191	0.541	1	19.704	19.704	21.342	N/A	21.342	-2.51	0.352	4.303								True	0.04	True	3	16
2022-07-21 164602_Rucci EVs1.eds	J07	UNKNOWN	EVs	Evs1	hsa-miR-26b-5p-478418_mir	Amp	1.195	0.752	1	20.968	20.968	21.342	N/A	21.342	-2.51	0.352	4.303								True	0.04	True	3	17
2022-07-20 180720_Rucci EVs2.eds	I07	UNKNOWN	EVs	Evs2	hsa-miR-26b-5p-478418_mir	Amp	1.191	0.667	1	22.485	22.485	21.342	N/A	21.342	-2.51	0.352	4.303								True	0.04	True	3	20
2022-07-20 180720_Rucci EVs2.eds	J07	UNKNOWN	EVs	Evs2	hsa-miR-26b-5p-478418_mir	Amp	1.212	0.531	1	23.37	23.37	21.342	N/A	21.342	-2.51	0.352	4.303								True	0.04	True	3	20
2022-07-20 151514_Rucci medium 4.eds	I13	UNKNOWN	Medium	medium 4	hsa-miR-296-5p-477836_mir	Amp	0.997	0.953	1	28.113	28.113	28.249	N/A	28.249	9.008			0			1	1	1		True	0.041	True	3	24
2022-07-20 151514_Rucci medium 4.eds	J13	UNKNOWN	Medium	medium 4	hsa-miR-296-5p-477836_mir	Amp	0.982	0.95	1	28.384	28.384	28.249	N/A	28.249	9.008			0			1	1	1		True	0.041	True	3	25
2022-07-21 164602_Rucci EVs1.eds	I13	UNKNOWN	EVs	Evs1	hsa-miR-296-5p-477836_mir	Amp	1.136	0.981	1	25.603	25.603	25.852	N/A	25.852	2	1.035	4.303	-7.008	-11.463	-2.553	128.718	5.87	2,822.522		True	0.041	True	3	22
2022-07-21 164602_Rucci EVs1.eds	J13	UNKNOWN	EVs	Evs1	hsa-miR-296-5p-477836_mir	Amp	1.154	0.966	1	25.908	25.908	25.852	N/A	25.852	2	1.035	4.303	-7.008	-11.463	-2.553	128.718	5.87	2,822.522		True	0.041	True	3	22
2022-07-20 180720_Rucci EVs2.eds	I13	UNKNOWN	EVs	Evs2	hsa-miR-296-5p-477836_mir	Amp	1.135	0.859	1	25.869	25.869	25.852	N/A	25.852	2	1.035	4.303	-7.008	-11.463	-2.553	128.718	5.87	2,822.522		True	0.041	True	3	22
2022-07-20 180720_Rucci EVs2.eds	J13	UNKNOWN	EVs	Evs2	hsa-miR-296-5p-477836_mir	Amp	1.124	0.798	1	26.014	26.014	25.852	N/A	25.852	2	1.035	4.303	-7.008	-11.463	-2.553	128.718	5.87	2,822.522		True	0.041	True	3	22
2022-07-21 145828_Rucci EVs3.eds	I13	UNKNOWN	EVs	Evs3	hsa-miR-296-5p-477836_mir	Amp	1.124	0.973	1	25.746	25.746	25.852	N/A	25.852	2	1.035	4.303	-7.008	-11.463	-2.553	128.718	5.87	2,822.522		True	0.041	True	3	23
2022-07-21 145828_Rucci EVs3.eds	J13	UNKNOWN	EVs	Evs3	hsa-miR-296-5p-477836_mir	Amp	1.079	0.986	1	25.97	25.97	25.852	N/A	25.852	2	1.035	4.303	-7.008	-11.463	-2.553	128.718	5.87	2,822.522		True	0.041	True	3	23
2022-07-20 151514_Rucci medium 4.eds	I19	UNKNOWN	Medium	medium 4	hsa-miR-301a-3p-477815_mir	N/A	Undetermined	Undetermined	1	Undetermined	Undetermined		N/A												True	0.113	True	-1	-1	True
2022-07-20 151514_Rucci medium 4.eds	J19	UNKNOWN	Medium	medium 4	hsa-miR-301a-3p-477815_mir	N/A	Undetermined	Undetermined	1	Undetermined	Undetermined		N/A												True	0.113	True	-1	-1	True
2022-07-21 164602_Rucci EVs1.eds	I19	UNKNOWN	EVs	Evs1	hsa-miR-301a-3p-477815_mir	Amp	1.239	0.979	1	27.304	27.304	25.818	N/A	25.818	1.966	1.711	4.303								True	0.113	True	3	23
2022-07-21 164602_Rucci EVs1.eds	J19	UNKNOWN	EVs	Evs1	hsa-miR-301a-3p-477815_mir	Amp	1.255	0.975	1	27.537	27.537	25.818	N/A	25.818	1.966	1.711	4.303								True	0.113	True	3	23
2022-07-20 180720_Rucci EVs2.eds	I19	UNKNOWN	EVs	Evs2	hsa-miR-301a-3p-477815_mir	Amp	1.306	0.757	1	25.877	25.877	25.818	N/A	25.818	1.966	1.711	4.303								True	0.113	True	3	21
2022-07-20 180720_Rucci EVs2.eds	J19	UNKNOWN	EVs	Evs2	hsa-miR-301a-3p-477815_mir	Amp	1.316	0.907	1	24.963	24.963	25.818	N/A	25.818	1.966	1.711	4.303								True	0.113	True	3	21
2022-07-21 145828_Rucci EVs3.eds	I19	UNKNOWN	EVs	Evs3	hsa-miR-301a-3p-477815_mir	Amp	1.326	0.952	1	24.736	24.736	25.818	N/A	25.818	1.966	1.711	4.303								True	0.113	True	3	20
2022-07-21 145828_Rucci EVs3.eds	J19	UNKNOWN	EVs	Evs3	hsa-miR-301a-3p-477815_mir	Amp	1.333	0.977	1	24.489	24.489	25.818	N/A	25.818	1.966	1.711	4.303								True	0.113	True	3	20
2022-07-20 151514_Rucci medium 4.eds	K13	UNKNOWN	Medium	medium 4	hsa-miR-335-5p-478324_mir	N/A	Undetermined	Undetermined	1	Undetermined	Undetermined		N/A												True	0.04	True	-1	-1	True
2022-07-20 151514_Rucci medium 4.eds	L13	UNKNOWN	Medium	medium 4	hsa-miR-335-5p-478324_mir	N/A	Undetermined	Undetermined	1	Undetermined	Undetermined		N/A												True	0.04	True	-1	-1	True
2022-07-21 164602_Rucci EVs1.eds	K13	UNKNOWN	EVs	Evs1	hsa-miR-335-5p-478324_mir	Amp	1.191	0.927	1	22.446	22.446	23.274	N/A	23.274	-0.577	0.586	4.303								True	0.04	True	3	20
2022-07-21 164602_Rucci EVs1.eds	L13	UNKNOWN	EVs	Evs1	hsa-miR-335-5p-478324_mir	Amp	1.234	0.916	1	22.574	22.574	23.274	N/A	23.274	-0.577	0.586	4.303								True	0.04	True	3	19
2022-07-21 145828_Rucci EVs3.eds	K13	UNKNOWN	EVs	Evs3	hsa-miR-335-5p-478324_mir	Amp	1.204	0.944	1	22.525	22.525	23.274	N/A	23.274	-0.577	0.586	4.303								True	0.04	True	3	19
2022-07-21 145828_Rucci EVs3.eds	L13	UNKNOWN	EVs	Evs3	hsa-miR-335-5p-478324_mir	Amp	1.231	0.914	1	23.654	23.654	23.274	N/A	23.274	-0.577	0.586	4.303								True	0.04	True	3	21
2022-07-20 180720_Rucci EVs2.eds	K13	UNKNOWN	EVs	Evs2	hsa-miR-335-5p-478324_mir	Amp	1.238	0.614	1	24.397	24.397	23.274	N/A	23.274	-0.577	0.586	4.303								True	0.04	True	3	22
2022-07-20 180720_Rucci EVs2.eds	L13	UNKNOWN	EVs	Evs2	hsa-miR-335-5p-478324_mir	Amp	1.26	0.647	1	24.048	24.048	23.274	N/A	23.274	-0.577	0.586	4.303								True	0.04	True	3	21
2022-07-21 164602_Rucci EVs1.eds	K18	UNKNOWN	EVs	Evs1	hsa-miR-342-3p-478043_mir	Amp	1.329	0.978	1	27.108	27.108	27.276	N/A	27.276	3.424	0.928	4.303	-7.528	-11.522	-3.535	184.622	11.589	2,941.212		True	0.159	True	3	22
2022-07-21 164602_Rucci EVs1.eds	L18	UNKNOWN	EVs	Evs1	hsa-miR-342-3p-478043_mir	Amp	1.348	0.991	1	26.984	26.984	27.276	N/A	27.276	3.424	0.928	4.303	-7.528	-11.522	-3.535	184.622	11.589	2,941.212		True	0.159	True	3	22
2022-07-20 180720_Rucci EVs2.eds	K18	UNKNOWN	EVs	Evs2	hsa-miR-342-3p-478043_mir	Amp	1.333	0.885	1	27.494	27.494	27.276	N/A	27.276	3.424	0.928	4.303	-7.528	-11.522	-3.535	184.622	11.589	2,941.212		True	0.159	True	3	23
2022-07-20 180720_Rucci EVs2.eds	L18	UNKNOWN	EVs	Evs2	hsa-miR-342-3p-478043_mir	Amp	1.354	0.83	1	27.677	27.677	27.276	N/A	27.276	3.424	0.928	4.303	-7.528	-11.522	-3.535	184.622	11.589	2,941.212		True	0.159	True	3	23
2022-07-21 145828_Rucci EVs3.eds	K18	UNKNOWN	EVs	Evs3	hsa-miR-342-3p-478043_mir	Amp	1.345	0.953	1	27.411	27.411	27.276	N/A	27.276	3.424	0.928	4.303	-7.528	-11.522	-3.535	184.622	11.589	2,941.212		True	0.159	True	3	22
2022-07-21 145828_Rucci EVs3.eds	L18	UNKNOWN	EVs	Evs3	hsa-miR-342-3p-478043_mir	Amp	1.346	0.986	1	26.983	26.983	27.276	N/A	27.276	3.424	0.928	4.303	-7.528	-11.522	-3.535	184.622	11.589	2,941.212		True	0.159	True	3	22
2022-07-20 151514_Rucci medium 4.eds	K18	UNKNOWN	Medium	medium 4	hsa-miR-342-3p-478043_mir	Amp	1.242	0.928	1	29.866	29.866	30.193	N/A	30.193	10.953			0			1	1	1		True	0.159	True	3	21
2022-07-20 151514_Rucci medium 4.eds	L18	UNKNOWN	Medium	medium 4	hsa-miR-342-3p-478043_mir	Amp	1.283	0.954	1	30.521	30.521	30.193	N/A	30.193	10.953			0			1	1	1		True	0.159	True	3	26
2022-07-20 180720_Rucci EVs2.eds	K21	UNKNOWN	EVs	Evs2	hsa-miR-361-3p-478055_mir	Amp	1.379	0.947	1	29.612	29.612	29.986	N/A	29.986	6.134	1.462	4.303								True	0.243	True	3	24
2022-07-20 180720_Rucci EVs2.eds	L21	UNKNOWN	EVs	Evs2	hsa-miR-361-3p-478055_mir	Amp	1.385	0.872	1	29.642	29.642	29.986	N/A	29.986	6.134	1.462	4.303								True	0.243	True	3	25
2022-07-21 145828_Rucci EVs3.eds	K21	UNKNOWN	EVs	Evs3	hsa-miR-361-3p-478055_mir	Amp	1.388	0.976	1	29.745	29.745	29.986	N/A	29.986	6.134	1.462	4.303								True	0.243	True	3	24
2022-07-21 145828_Rucci EVs3.eds	L21	UNKNOWN	EVs	Evs3	hsa-miR-361-3p-478055_mir	Amp	1.429	0.931	1	29.028	29.028	29.986	N/A	29.986	6.134	1.462	4.303								True	0.243	True	3	24
2022-07-21 164602_Rucci EVs1.eds	K21	UNKNOWN	EVs	Evs1	hsa-miR-361-3p-478055_mir	Amp	1.389	0.988	1	30.924	30.924	29.986	N/A	29.986	6.134	1.462	4.303								True	0.243	True	3	25
2022-07-21 164602_Rucci EVs1.eds	L21	UNKNOWN	EVs	Evs1	hsa-miR-361-3p-478055_mir	Amp	1.401	0.973	1	30.964	30.964	29.986	N/A	29.986	6.134	1.462	4.303								True	0.243	True	3	26
2022-07-20 151514_Rucci medium 4.eds	K21	UNKNOWN	Medium	medium 4	hsa-miR-361-3p-478055_mir	N/A	Undetermined	Undetermined	1	Undetermined	Undetermined		N/A												True	0.243	True	-1	-1	True
2022-07-20 151514_Rucci medium 4.eds	L21	UNKNOWN	Medium	medium 4	hsa-miR-361-3p-478055_mir	N/A	Undetermined	Undetermined	1	Undetermined	Undetermined		N/A												True	0.243	True	-1	-1	True
2022-07-20 151514_Rucci medium 4.eds	M07	UNKNOWN	Medium	medium 4	hsa-miR-382-5p-478078_mir	Amp	1.395	0.988	1	29.422	29.422	29.413	N/A	29.413	10.173			0			1	1	1		True	0.278	True	3	23
2022-07-20 151514_Rucci medium 4.eds	N07	UNKNOWN	Medium	medium 4	hsa-miR-382-5p-478078_mir	Amp	1.394	0.976	1	29.405	29.405	29.413	N/A	29.413	10.173			0			1	1	1		True	0.278	True	3	23
2022-07-21 164602_Rucci EVs1.eds	M07	UNKNOWN	EVs	Evs1	hsa-miR-382-5p-478078_mir	Amp	1.406	0.987	1	26.619	26.619	26.376	N/A	26.376	2.525	1.199	4.303	-7.648	-12.805	-2.491	200.618	5.623	7,157.141		True	0.278	True	3	20
2022-07-21 164602_Rucci EVs1.eds	N07	UNKNOWN	EVs	Evs1	hsa-miR-382-5p-478078_mir	Amp	1.408	0.957	1	26.694	26.694	26.376	N/A	26.376	2.525	1.199	4.303	-7.648	-12.805	-2.491	200.618	5.623	7,157.141		True	0.278	True	3	21
2022-07-21 145828_Rucci EVs3.eds	M07	UNKNOWN	EVs	Evs3	hsa-miR-382-5p-478078_mir	Amp	1.416	0.991	1	26.267	26.267	26.376	N/A	26.376	2.525	1.199	4.303	-7.648	-12.805	-2.491	200.618	5.623	7,157.141		True	0.278	True	3	21
2022-07-21 145828_Rucci EVs3.eds	N07	UNKNOWN	EVs	Evs3	hsa-miR-382-5p-478078_mir	Amp	1.416	0.967	1	26.192	26.192	26.376	N/A	26.376	2.525	1.199	4.303	-7.648	-12.805	-2.491	200.618	5.623	7,157.141		True	0.278	True	3	20
2022-07-20 180720_Rucci EVs2.eds	M07	UNKNOWN	EVs	Evs2	hsa-miR-382-5p-478078_mir	Amp	1.414	0.954	1	26.129	26.129	26.376	N/A	26.376	2.525	1.199	4.303	-7.648	-12.805	-2.491	200.618	5.623	7,157.141		True	0.278	True	3	20
2022-07-20 180720_Rucci EVs2.eds	N07	UNKNOWN	EVs	Evs2	hsa-miR-382-5p-478078_mir	Amp	1.421	0.866	1	26.356	26.356	26.376	N/A	26.376	2.525	1.199	4.303	-7.648	-12.805	-2.491	200.618	5.623	7,157.141		True	0.278	True	3	21
2022-07-20 151514_Rucci medium 4.eds	M08	UNKNOWN	Medium	medium 4	hsa-miR-409-3p-478084_mir	Amp	1.229	0.977	1	28.902	28.902	29.135	N/A	29.135	9.894			0			1	1	1		True	0.113	True	3	24
2022-07-20 151514_Rucci medium 4.eds	N08	UNKNOWN	Medium	medium 4	hsa-miR-409-3p-478084_mir	Amp	1.218	0.946	1	29.367	29.367	29.135	N/A	29.135	9.894			0			1	1	1		True	0.113	True	3	25
2022-07-21 145828_Rucci EVs3.eds	M08	UNKNOWN	EVs	Evs3	hsa-miR-409-3p-478084_mir	Amp	1.267	0.985	1	27.252	27.252	27.127	N/A	27.127	3.276	1.133	4.303	-6.618	-11.492	-1.745	98.256	3.352	2,879.856		True	0.113	True	3	23
2022-07-21 145828_Rucci EVs3.eds	N08	UNKNOWN	EVs	Evs3	hsa-miR-409-3p-478084_mir	Amp	1.286	0.968	1	27.27	27.27	27.127	N/A	27.127	3.276	1.133	4.303	-6.618	-11.492	-1.745	98.256	3.352	2,879.856		True	0.113	True	3	23
2022-07-20 180720_Rucci EVs2.eds	M08	UNKNOWN	EVs	Evs2	hsa-miR-409-3p-478084_mir	Amp	1.267	0.885	1	27.206	27.206	27.127	N/A	27.127	3.276	1.133	4.303	-6.618	-11.492	-1.745	98.256	3.352	2,879.856		True	0.113	True	3	23
2022-07-20 180720_Rucci EVs2.eds	N08	UNKNOWN	EVs	Evs2	hsa-miR-409-3p-478084_mir	Amp	1.281	0.911	1	26.799	26.799	27.127	N/A	27.127	3.276	1.133	4.303	-6.618	-11.492	-1.745	98.256	3.352	2,879.856		True	0.113	True	3	23
2022-07-21 164602_Rucci EVs1.eds	M08	UNKNOWN	EVs	Evs1	hsa-miR-409-3p-478084_mir	Amp	1.249	0.941	1	27.036	27.036	27.127	N/A	27.127	3.276	1.133	4.303	-6.618	-11.492	-1.745	98.256	3.352	2,879.856		True	0.113	True	3	23
2022-07-21 164602_Rucci EVs1.eds	N08	UNKNOWN	EVs	Evs1	hsa-miR-409-3p-478084_mir	Amp	1.268	0.925	1	27.201	27.201	27.127	N/A	27.127	3.276	1.133	4.303	-6.618	-11.492	-1.745	98.256	3.352	2,879.856		True	0.113	True	3	23
2022-07-20 151514_Rucci medium 4.eds	M09	UNKNOWN	Medium	medium 4	hsa-miR-421-478088_mir	No Amp	0.718	0.797	1	32.49	32.49	32.326	N/A	32.326	13.085			0			1	1	1		True	0.122	True	3	24
2022-07-20 151514_Rucci medium 4.eds	N09	UNKNOWN	Medium	medium 4	hsa-miR-421-478088_mir	No Amp	0.745	0.835	1	32.161	32.161	32.326	N/A	32.326	13.085			0			1	1	1		True	0.122	True	3	24
2022-07-21 145828_Rucci EVs3.eds	M09	UNKNOWN	EVs	Evs3	hsa-miR-421-478088_mir	Amp	1.257	0.985	1	26.8	26.8	27.217	N/A	27.217	3.365	0.897	4.303	-9.72	-13.579	-5.862	843.423	58.147	12,233.803		True	0.122	True	3	22
2022-07-21 145828_Rucci EVs3.eds	N09	UNKNOWN	EVs	Evs3	hsa-miR-421-478088_mir	Amp	1.252	0.985	1	26.846	26.846	27.217	N/A	27.217	3.365	0.897	4.303	-9.72	-13.579	-5.862	843.423	58.147	12,233.803		True	0.122	True	3	22
2022-07-21 164602_Rucci EVs1.eds	M09	UNKNOWN	EVs	Evs1	hsa-miR-421-478088_mir	Amp	1.202	0.976	1	27.07	27.07	27.217	N/A	27.217	3.365	0.897	4.303	-9.72	-13.579	-5.862	843.423	58.147	12,233.803		True	0.122	True	3	22
2022-07-21 164602_Rucci EVs1.eds	N09	UNKNOWN	EVs	Evs1	hsa-miR-421-478088_mir	Amp	1.207	0.985	1	27.136	27.136	27.217	N/A	27.217	3.365	0.897	4.303	-9.72	-13.579	-5.862	843.423	58.147	12,233.803		True	0.122	True	3	23
2022-07-20 180720_Rucci EVs2.eds	M09	UNKNOWN	EVs	Evs2	hsa-miR-421-478088_mir	Amp	1.244	0.91	1	27.934	27.934	27.217	N/A	27.217	3.365	0.897	4.303	-9.72	-13.579	-5.862	843.423	58.147	12,233.803		True	0.122	True	3	23
2022-07-20 180720_Rucci EVs2.eds	N09	UNKNOWN	EVs	Evs2	hsa-miR-421-478088_mir	Amp	1.281	0.969	1	27.516	27.516	27.217	N/A	27.217	3.365	0.897	4.303	-9.72	-13.579	-5.862	843.423	58.147	12,233.803		True	0.122	True	3	23
2022-07-20 151514_Rucci medium 4.eds	M12	UNKNOWN	Medium	medium 4	hsa-miR-423-5p-478090_mir	Amp	1.326	0.982	1	27.95	27.95	27.917	N/A	27.917	8.677			0			1	1	1		True	0.249	True	3	21
2022-07-20 151514_Rucci medium 4.eds	N12	UNKNOWN	Medium	medium 4	hsa-miR-423-5p-478090_mir	Amp	1.337	0.957	1	27.885	27.885	27.917	N/A	27.917	8.677			0			1	1	1		True	0.249	True	3	21
2022-07-21 145828_Rucci EVs3.eds	M12	UNKNOWN	EVs	Evs3	hsa-miR-423-5p-478090_mir	Amp	1.356	0.968	1	25.238	25.238	25.451	N/A	25.451	1.6	1.107	4.303	-7.077	-11.839	-2.315	135.042	4.976	3,664.515		True	0.249	True	3	20
2022-07-21 145828_Rucci EVs3.eds	N12	UNKNOWN	EVs	Evs3	hsa-miR-423-5p-478090_mir	Amp	1.375	0.981	1	25.127	25.127	25.451	N/A	25.451	1.6	1.107	4.303	-7.077	-11.839	-2.315	135.042	4.976	3,664.515		True	0.249	True	3	19
2022-07-20 180720_Rucci EVs2.eds	M12	UNKNOWN	EVs	Evs2	hsa-miR-423-5p-478090_mir	Amp	1.371	0.927	1	25.584	25.584	25.451	N/A	25.451	1.6	1.107	4.303	-7.077	-11.839	-2.315	135.042	4.976	3,664.515		True	0.249	True	3	20
2022-07-20 180720_Rucci EVs2.eds	N12	UNKNOWN	EVs	Evs2	hsa-miR-423-5p-478090_mir	Amp	1.387	0.923	1	25.48	25.48	25.451	N/A	25.451	1.6	1.107	4.303	-7.077	-11.839	-2.315	135.042	4.976	3,664.515		True	0.249	True	3	20
2022-07-21 164602_Rucci EVs1.eds	M12	UNKNOWN	EVs	Evs1	hsa-miR-423-5p-478090_mir	Amp	1.355	0.987	1	25.632	25.632	25.451	N/A	25.451	1.6	1.107	4.303	-7.077	-11.839	-2.315	135.042	4.976	3,664.515		True	0.249	True	3	19
2022-07-21 164602_Rucci EVs1.eds	N12	UNKNOWN	EVs	Evs1	hsa-miR-423-5p-478090_mir	Amp	1.362	0.979	1	25.645	25.645	25.451	N/A	25.451	1.6	1.107	4.303	-7.077	-11.839	-2.315	135.042	4.976	3,664.515		True	0.249	True	3	19
2022-07-20 180720_Rucci EVs2.eds	M13	UNKNOWN	EVs	Evs2	hsa-miR-424-5p-478092_mir	Amp	1.27	0.874	1	25.85	25.85	25.499	N/A	25.499	1.648	0.868	4.303								True	0.137	True	3	21
2022-07-20 180720_Rucci EVs2.eds	N13	UNKNOWN	EVs	Evs2	hsa-miR-424-5p-478092_mir	Amp	1.279	0.89	1	25.736	25.736	25.499	N/A	25.499	1.648	0.868	4.303								True	0.137	True	3	21
2022-07-21 164602_Rucci EVs1.eds	M13	UNKNOWN	EVs	Evs1	hsa-miR-424-5p-478092_mir	Amp	1.3	0.975	1	24.789	24.789	25.499	N/A	25.499	1.648	0.868	4.303								True	0.137	True	3	20
2022-07-21 164602_Rucci EVs1.eds	N13	UNKNOWN	EVs	Evs1	hsa-miR-424-5p-478092_mir	Amp	1.293	0.993	1	24.732	24.732	25.499	N/A	25.499	1.648	0.868	4.303								True	0.137	True	3	20
2022-07-21 145828_Rucci EVs3.eds	M13	UNKNOWN	EVs	Evs3	hsa-miR-424-5p-478092_mir	Amp	1.207	0.986	1	25.95	25.95	25.499	N/A	25.499	1.648	0.868	4.303								True	0.137	True	3	21
2022-07-21 145828_Rucci EVs3.eds	N13	UNKNOWN	EVs	Evs3	hsa-miR-424-5p-478092_mir	Amp	1.237	0.984	1	25.939	25.939	25.499	N/A	25.499	1.648	0.868	4.303								True	0.137	True	3	21
2022-07-20 151514_Rucci medium 4.eds	M13	UNKNOWN	Medium	medium 4	hsa-miR-424-5p-478092_mir	N/A	Undetermined	Undetermined	1	Undetermined	Undetermined		N/A												True	0.137	True	-1	-1	True
2022-07-20 151514_Rucci medium 4.eds	N13	UNKNOWN	Medium	medium 4	hsa-miR-424-5p-478092_mir	N/A	Undetermined	Undetermined	1	Undetermined	Undetermined		N/A												True	0.137	True	-1	-1	True
2022-07-21 164602_Rucci EVs1.eds	M19	UNKNOWN	EVs	Evs1	hsa-miR-484-478308_mir	Amp	1.188	0.888	1	25.545	25.545	24.496	N/A	24.496	0.644	1.318	4.303	-7.64	-13.312	-1.968	199.454	3.911	10,171.112		True	0.061	True	3	22
2022-07-21 164602_Rucci EVs1.eds	N19	UNKNOWN	EVs	Evs1	hsa-miR-484-478308_mir	Amp	1.184	0.991	1	24.738	24.738	24.496	N/A	24.496	0.644	1.318	4.303	-7.64	-13.312	-1.968	199.454	3.911	10,171.112		True	0.061	True	3	21
2022-07-20 180720_Rucci EVs2.eds	M19	UNKNOWN	EVs	Evs2	hsa-miR-484-478308_mir	Amp	1.224	0.977	1	23.965	23.965	24.496	N/A	24.496	0.644	1.318	4.303	-7.64	-13.312	-1.968	199.454	3.911	10,171.112		True	0.061	True	3	20
2022-07-20 180720_Rucci EVs2.eds	N19	UNKNOWN	EVs	Evs2	hsa-miR-484-478308_mir	Amp	1.22	0.804	1	24.648	24.648	24.496	N/A	24.496	0.644	1.318	4.303	-7.64	-13.312	-1.968	199.454	3.911	10,171.112		True	0.061	True	3	21
2022-07-21 145828_Rucci EVs3.eds	M19	UNKNOWN	EVs	Evs3	hsa-miR-484-478308_mir	Amp	1.186	0.976	1	23.989	23.989	24.496	N/A	24.496	0.644	1.318	4.303	-7.64	-13.312	-1.968	199.454	3.911	10,171.112		True	0.061	True	3	20
2022-07-21 145828_Rucci EVs3.eds	N19	UNKNOWN	EVs	Evs3	hsa-miR-484-478308_mir	Amp	1.185	0.948	1	24.091	24.091	24.496	N/A	24.496	0.644	1.318	4.303	-7.64	-13.312	-1.968	199.454	3.911	10,171.112		True	0.061	True	3	21
2022-07-20 151514_Rucci medium 4.eds	M19	UNKNOWN	Medium	medium 4	hsa-miR-484-478308_mir	Amp	0.922	0.785	1	27.593	27.593	27.525	N/A	27.525	8.284			0			1	1	1		True	0.061	True	3	24
2022-07-20 151514_Rucci medium 4.eds	N19	UNKNOWN	Medium	medium 4	hsa-miR-484-478308_mir	Amp	0.94	0.854	1	27.457	27.457	27.525	N/A	27.525	8.284			0			1	1	1		True	0.061	True	3	23
2022-07-21 145828_Rucci EVs3.eds	O06	UNKNOWN	EVs	Evs3	hsa-miR-543-478155_mir	Amp	1.287	0.913	1	26.783	26.783	26.767	N/A	26.767	2.916	0.823	4.303	-7.024	-10.564	-3.483	130.11	11.181	1,514.092		True	0.124	True	3	22
2022-07-21 145828_Rucci EVs3.eds	P06	UNKNOWN	EVs	Evs3	hsa-miR-543-478155_mir	Amp	1.284	0.989	1	26.559	26.559	26.767	N/A	26.767	2.916	0.823	4.303	-7.024	-10.564	-3.483	130.11	11.181	1,514.092		True	0.124	True	3	22
2022-07-20 180720_Rucci EVs2.eds	O06	UNKNOWN	EVs	Evs2	hsa-miR-543-478155_mir	Amp	1.283	0.908	1	27.093	27.093	26.767	N/A	26.767	2.916	0.823	4.303	-7.024	-10.564	-3.483	130.11	11.181	1,514.092		True	0.124	True	3	23
2022-07-20 180720_Rucci EVs2.eds	P06	UNKNOWN	EVs	Evs2	hsa-miR-543-478155_mir	Amp	1.289	0.791	1	27.441	27.441	26.767	N/A	26.767	2.916	0.823	4.303	-7.024	-10.564	-3.483	130.11	11.181	1,514.092		True	0.124	True	3	23
2022-07-21 164602_Rucci EVs1.eds	O06	UNKNOWN	EVs	Evs1	hsa-miR-543-478155_mir	Amp	1.306	0.862	1	26.627	26.627	26.767	N/A	26.767	2.916	0.823	4.303	-7.024	-10.564	-3.483	130.11	11.181	1,514.092		True	0.124	True	3	22
2022-07-21 164602_Rucci EVs1.eds	P06	UNKNOWN	EVs	Evs1	hsa-miR-543-478155_mir	Amp	1.303	0.987	1	26.099	26.099	26.767	N/A	26.767	2.916	0.823	4.303	-7.024	-10.564	-3.483	130.11	11.181	1,514.092		True	0.124	True	3	21
2022-07-20 151514_Rucci medium 4.eds	O06	UNKNOWN	Medium	medium 4	hsa-miR-543-478155_mir	Amp	1.219	0.973	1	28.947	28.947	29.18	N/A	29.18	9.939			0			1	1	1		True	0.124	True	3	23
2022-07-20 151514_Rucci medium 4.eds	P06	UNKNOWN	Medium	medium 4	hsa-miR-543-478155_mir	Amp	1.232	0.961	1	29.412	29.412	29.18	N/A	29.18	9.939			0			1	1	1		True	0.124	True	3	25
2022-07-21 164602_Rucci EVs1.eds	O09	UNKNOWN	EVs	Evs1	hsa-miR-574-3p-478163_mir	Amp	1.07	0.89	1	23.581	23.581	23.899	N/A	23.899	0.048	0.833	4.303								True	0.04	True	3	20
2022-07-21 164602_Rucci EVs1.eds	P09	UNKNOWN	EVs	Evs1	hsa-miR-574-3p-478163_mir	Amp	1.061	0.954	1	23.961	23.961	23.899	N/A	23.899	0.048	0.833	4.303								True	0.04	True	3	20
2022-07-21 145828_Rucci EVs3.eds	O09	UNKNOWN	EVs	Evs3	hsa-miR-574-3p-478163_mir	Amp	1.029	0.851	1	23.065	23.065	23.899	N/A	23.899	0.048	0.833	4.303								True	0.04	True	3	20
2022-07-21 145828_Rucci EVs3.eds	P09	UNKNOWN	EVs	Evs3	hsa-miR-574-3p-478163_mir	Amp	1.034	0.868	1	23.467	23.467	23.899	N/A	23.899	0.048	0.833	4.303								True	0.04	True	3	20
2022-07-20 180720_Rucci EVs2.eds	O09	UNKNOWN	EVs	Evs2	hsa-miR-574-3p-478163_mir	Amp	1.059	0.893	1	24.335	24.335	23.899	N/A	23.899	0.048	0.833	4.303								True	0.04	True	3	21
2022-07-20 180720_Rucci EVs2.eds	P09	UNKNOWN	EVs	Evs2	hsa-miR-574-3p-478163_mir	Amp	1.056	0.764	1	24.986	24.986	23.899	N/A	23.899	0.048	0.833	4.303								True	0.04	True	3	22
2022-07-20 151514_Rucci medium 4.eds	O09	UNKNOWN	Medium	medium 4	hsa-miR-574-3p-478163_mir	N/A	Undetermined	Undetermined	1	Undetermined	Undetermined		N/A												True	0.04	True	-1	-1	True
2022-07-20 151514_Rucci medium 4.eds	P09	UNKNOWN	Medium	medium 4	hsa-miR-574-3p-478163_mir	N/A	Undetermined	Undetermined	1	Undetermined	Undetermined		N/A												True	0.04	True	-1	-1	True
2022-07-21 145828_Rucci EVs3.eds	O21	UNKNOWN	EVs	Evs3	hsa-miR-93-5p-478210_mir	Amp	1.394	0.988	1	24.118	24.118	25.101	N/A	25.101	1.25	1.115	4.303	-9.257	-14.053	-4.462	611.965	22.035	16,995.855		True	0.098	True	3	20
2022-07-21 145828_Rucci EVs3.eds	P21	UNKNOWN	EVs	Evs3	hsa-miR-93-5p-478210_mir	Amp	1.389	0.991	1	24.227	24.227	25.101	N/A	25.101	1.25	1.115	4.303	-9.257	-14.053	-4.462	611.965	22.035	16,995.855		True	0.098	True	3	19
2022-07-21 164602_Rucci EVs1.eds	O21	UNKNOWN	EVs	Evs1	hsa-miR-93-5p-478210_mir	Amp	1.363	0.981	1	25.257	25.257	25.101	N/A	25.101	1.25	1.115	4.303	-9.257	-14.053	-4.462	611.965	22.035	16,995.855		True	0.098	True	3	21
2022-07-21 164602_Rucci EVs1.eds	P21	UNKNOWN	EVs	Evs1	hsa-miR-93-5p-478210_mir	Amp	1.349	0.993	1	25.865	25.865	25.101	N/A	25.101	1.25	1.115	4.303	-9.257	-14.053	-4.462	611.965	22.035	16,995.855		True	0.098	True	3	21
2022-07-20 180720_Rucci EVs2.eds	O21	UNKNOWN	EVs	Evs2	hsa-miR-93-5p-478210_mir	Amp	1.382	0.895	1	25.713	25.713	25.101	N/A	25.101	1.25	1.115	4.303	-9.257	-14.053	-4.462	611.965	22.035	16,995.855		True	0.098	True	3	22
2022-07-20 180720_Rucci EVs2.eds	P21	UNKNOWN	EVs	Evs2	hsa-miR-93-5p-478210_mir	Amp	1.379	0.871	1	25.429	25.429	25.101	N/A	25.101	1.25	1.115	4.303	-9.257	-14.053	-4.462	611.965	22.035	16,995.855		True	0.098	True	3	21
2022-07-20 151514_Rucci medium 4.eds	O21	UNKNOWN	Medium	medium 4	hsa-miR-93-5p-478210_mir	Amp	1.153	0.966	1	29.631	29.631	29.747	N/A	29.747	10.507			0			1	1	1		True	0.098	True	3	25
2022-07-20 151514_Rucci medium 4.eds	P21	UNKNOWN	Medium	medium 4	hsa-miR-93-5p-478210_mir	Amp	1.133	0.979	1	29.864	29.864	29.747	N/A	29.747	10.507			0			1	1	1		True	0.098	True	3	26
2022-07-20 151514_Rucci medium 4.eds	O24	UNKNOWN	Medium	medium 4	hsa-miR-99b-5p-478343_mir	Amp	1.004	0.96	1	28.381	28.381	27.924	N/A	27.924	8.684			0			1	1	1		True	0.04	True	3	25
2022-07-20 151514_Rucci medium 4.eds	P24	UNKNOWN	Medium	medium 4	hsa-miR-99b-5p-478343_mir	Amp	0.976	0.963	1	27.467	27.467	27.924	N/A	27.924	8.684			0			1	1	1		True	0.04	True	3	24
2022-07-21 164602_Rucci EVs1.eds	O24	UNKNOWN	EVs	Evs1	hsa-miR-99b-5p-478343_mir	Amp	1.058	0.99	1	23.411	23.411	24.225	N/A	24.225	0.374	0.609	4.303	-8.31	-10.929	-5.691	317.407	51.673	1,949.725		True	0.04	True	3	20
2022-07-21 164602_Rucci EVs1.eds	P24	UNKNOWN	EVs	Evs1	hsa-miR-99b-5p-478343_mir	Amp	1.039	0.981	1	23.424	23.424	24.225	N/A	24.225	0.374	0.609	4.303	-8.31	-10.929	-5.691	317.407	51.673	1,949.725		True	0.04	True	3	20
2022-07-20 180720_Rucci EVs2.eds	O24	UNKNOWN	EVs	Evs2	hsa-miR-99b-5p-478343_mir	Amp	1.038	0.799	1	24.883	24.883	24.225	N/A	24.225	0.374	0.609	4.303	-8.31	-10.929	-5.691	317.407	51.673	1,949.725		True	0.04	True	3	22
2022-07-20 180720_Rucci EVs2.eds	P24	UNKNOWN	EVs	Evs2	hsa-miR-99b-5p-478343_mir	Amp	1.021	0.74	1	25.293	25.293	24.225	N/A	24.225	0.374	0.609	4.303	-8.31	-10.929	-5.691	317.407	51.673	1,949.725		True	0.04	True	3	22
2022-07-21 145828_Rucci EVs3.eds	O24	UNKNOWN	EVs	Evs3	hsa-miR-99b-5p-478343_mir	Amp	1.029	0.976	1	24.212	24.212	24.225	N/A	24.225	0.374	0.609	4.303	-8.31	-10.929	-5.691	317.407	51.673	1,949.725		True	0.04	True	3	21
2022-07-21 145828_Rucci EVs3.eds	P24	UNKNOWN	EVs	Evs3	hsa-miR-99b-5p-478343_mir	Amp	1.04	0.985	1	24.129	24.129	24.225	N/A	24.225	0.374	0.609	4.303	-8.31	-10.929	-5.691	317.407	51.673	1,949.725		True	0.04	True	3	21
2022-07-20 151514_Rucci medium 4.eds	A03	UNKNOWN	Medium	medium 4	hsa-let-7b-5p-478576_mir	Amp	0.881	0.642	1	32.477	32.477	31.971	N/A	31.971	12.731			0			1	1	1		True	0.04	True	3	29
2022-07-20 151514_Rucci medium 4.eds	B03	UNKNOWN	Medium	medium 4	hsa-let-7b-5p-478576_mir	Amp	0.907	0.812	1	31.465	31.465	31.971	N/A	31.971	12.731			0			1	1	1		True	0.04	True	3	28
2022-07-21 164602_Rucci EVs1.eds	A03	UNKNOWN	EVs	Evs1	hsa-let-7b-5p-478576_mir	Amp	0.976	0.923	1	27.451	27.451	27.209	N/A	27.209	3.358	1.063	4.303	-9.373	-13.946	-4.799	662.925	27.837	15,787.153		True	0.04	True	3	24
2022-07-21 164602_Rucci EVs1.eds	B03	UNKNOWN	EVs	Evs1	hsa-let-7b-5p-478576_mir	Amp	1.001	0.917	1	27.586	27.586	27.209	N/A	27.209	3.358	1.063	4.303	-9.373	-13.946	-4.799	662.925	27.837	15,787.153		True	0.04	True	3	24
2022-07-20 180720_Rucci EVs2.eds	A03	UNKNOWN	EVs	Evs2	hsa-let-7b-5p-478576_mir	Amp	0.968	0.606	1	27.942	27.942	27.209	N/A	27.209	3.358	1.063	4.303	-9.373	-13.946	-4.799	662.925	27.837	15,787.153		True	0.04	True	3	24
2022-07-20 180720_Rucci EVs2.eds	B03	UNKNOWN	EVs	Evs2	hsa-let-7b-5p-478576_mir	Amp	0.995	0.613	1	27.318	27.318	27.209	N/A	27.209	3.358	1.063	4.303	-9.373	-13.946	-4.799	662.925	27.837	15,787.153		True	0.04	True	3	24
2022-07-21 145828_Rucci EVs3.eds	A03	UNKNOWN	EVs	Evs3	hsa-let-7b-5p-478576_mir	Amp	0.977	0.852	1	26.777	26.777	27.209	N/A	27.209	3.358	1.063	4.303	-9.373	-13.946	-4.799	662.925	27.837	15,787.153		True	0.04	True	3	23
2022-07-21 145828_Rucci EVs3.eds	B03	UNKNOWN	EVs	Evs3	hsa-let-7b-5p-478576_mir	Amp	0.995	0.706	1	26.183	26.183	27.209	N/A	27.209	3.358	1.063	4.303	-9.373	-13.946	-4.799	662.925	27.837	15,787.153		True	0.04	True	3	23
2022-07-20 151514_Rucci medium 4.eds	A05	UNKNOWN	Medium	medium 4	hsa-let-7d-3p-477848_mir	No Amp	0	0	1	Undetermined	Undetermined		N/A												True	0.04	True	3	39
2022-07-20 151514_Rucci medium 4.eds	B05	UNKNOWN	Medium	medium 4	hsa-let-7d-3p-477848_mir	No Amp	0	0	1	Undetermined	Undetermined		N/A												True	0.04	True	3	39
2022-07-21 145828_Rucci EVs3.eds	A05	UNKNOWN	EVs	Evs3	hsa-let-7d-3p-477848_mir	Amp	0.97	0.708	1	23.893	23.893	23.129	N/A	23.129	-0.722	0.788	4.303								True	0.04	True	3	20
2022-07-21 145828_Rucci EVs3.eds	B05	UNKNOWN	EVs	Evs3	hsa-let-7d-3p-477848_mir	Amp	0.994	0.814	1	23.12	23.12	23.129	N/A	23.129	-0.722	0.788	4.303								True	0.04	True	3	20
2022-07-21 164602_Rucci EVs1.eds	A05	UNKNOWN	EVs	Evs1	hsa-let-7d-3p-477848_mir	Amp	0.995	0.733	1	22.479	22.479	23.129	N/A	23.129	-0.722	0.788	4.303								True	0.04	True	3	19
2022-07-21 164602_Rucci EVs1.eds	B05	UNKNOWN	EVs	Evs1	hsa-let-7d-3p-477848_mir	Amp	0.968	0.718	1	22.121	22.121	23.129	N/A	23.129	-0.722	0.788	4.303								True	0.04	True	3	19
2022-07-20 180720_Rucci EVs2.eds	A05	UNKNOWN	EVs	Evs2	hsa-let-7d-3p-477848_mir	Amp	1.045	0.674	1	23.471	23.471	23.129	N/A	23.129	-0.722	0.788	4.303								True	0.04	True	3	21
2022-07-20 180720_Rucci EVs2.eds	B05	UNKNOWN	EVs	Evs2	hsa-let-7d-3p-477848_mir	Amp	1.051	0.617	1	23.692	23.692	23.129	N/A	23.129	-0.722	0.788	4.303								True	0.04	True	3	20
2022-07-21 145828_Rucci EVs3.eds	A06	UNKNOWN	EVs	Evs3	hsa-let-7d-5p-478439_mir	Amp	1.237	0.971	1	22.444	22.444	22.64	N/A	22.64	-1.212	0.586	4.303	-8.467	-10.99	-5.944	353.831	61.556	2,033.879		True	0.068	True	3	19
2022-07-21 145828_Rucci EVs3.eds	B06	UNKNOWN	EVs	Evs3	hsa-let-7d-5p-478439_mir	Amp	1.226	0.932	1	21.895	21.895	22.64	N/A	22.64	-1.212	0.586	4.303	-8.467	-10.99	-5.944	353.831	61.556	2,033.879		True	0.068	True	3	18
2022-07-20 180720_Rucci EVs2.eds	A06	UNKNOWN	EVs	Evs2	hsa-let-7d-5p-478439_mir	Amp	1.206	0.693	1	23.572	23.572	22.64	N/A	22.64	-1.212	0.586	4.303	-8.467	-10.99	-5.944	353.831	61.556	2,033.879		True	0.068	True	3	20
2022-07-20 180720_Rucci EVs2.eds	B06	UNKNOWN	EVs	Evs2	hsa-let-7d-5p-478439_mir	Amp	1.215	0.611	1	23.889	23.889	22.64	N/A	22.64	-1.212	0.586	4.303	-8.467	-10.99	-5.944	353.831	61.556	2,033.879		True	0.068	True	3	20
2022-07-21 164602_Rucci EVs1.eds	A06	UNKNOWN	EVs	Evs1	hsa-let-7d-5p-478439_mir	Amp	1.231	0.897	1	21.562	21.562	22.64	N/A	22.64	-1.212	0.586	4.303	-8.467	-10.99	-5.944	353.831	61.556	2,033.879		True	0.068	True	3	17
2022-07-21 164602_Rucci EVs1.eds	B06	UNKNOWN	EVs	Evs1	hsa-let-7d-5p-478439_mir	Amp	1.218	0.965	1	22.478	22.478	22.64	N/A	22.64	-1.212	0.586	4.303	-8.467	-10.99	-5.944	353.831	61.556	2,033.879		True	0.068	True	3	19
2022-07-20 151514_Rucci medium 4.eds	A06	UNKNOWN	Medium	medium 4	hsa-let-7d-5p-478439_mir	Amp	1.17	0.965	1	28.818	28.818	26.496	N/A	26.496	7.255			0			1	1	1		True	0.068	True	3	24
2022-07-20 151514_Rucci medium 4.eds	B06	UNKNOWN	Medium	medium 4	hsa-let-7d-5p-478439_mir	Amp	1.196	0.194	1	24.173	24.173	26.496	N/A	26.496	7.255			0			1	1	1		True	0.068	True	3	21
2022-07-20 180720_Rucci EVs2.eds	A10	UNKNOWN	EVs	Evs2	hsa-let-7i-3p-477862_mir	Amp	1.012	0.764	1	26.087	26.087	26.667	N/A	26.667	2.815	1.248	4.303								True	0.04	True	3	23
2022-07-20 180720_Rucci EVs2.eds	B10	UNKNOWN	EVs	Evs2	hsa-let-7i-3p-477862_mir	Amp	0.999	0.589	1	26.789	26.789	26.667	N/A	26.667	2.815	1.248	4.303								True	0.04	True	3	22
2022-07-21 145828_Rucci EVs3.eds	A10	UNKNOWN	EVs	Evs3	hsa-let-7i-3p-477862_mir	Amp	0.863	0.743	1	26.196	26.196	26.667	N/A	26.667	2.815	1.248	4.303								True	0.04	True	3	23
2022-07-21 145828_Rucci EVs3.eds	B10	UNKNOWN	EVs	Evs3	hsa-let-7i-3p-477862_mir	Amp	0.864	0.595	1	26.886	26.886	26.667	N/A	26.667	2.815	1.248	4.303								True	0.04	True	3	22
2022-07-21 164602_Rucci EVs1.eds	A10	UNKNOWN	EVs	Evs1	hsa-let-7i-3p-477862_mir	Amp	0.839	0.906	1	26.686	26.686	26.667	N/A	26.667	2.815	1.248	4.303								True	0.04	True	3	23
2022-07-21 164602_Rucci EVs1.eds	B10	UNKNOWN	EVs	Evs1	hsa-let-7i-3p-477862_mir	Amp	0.863	0.651	1	27.356	27.356	26.667	N/A	26.667	2.815	1.248	4.303								True	0.04	True	3	23
2022-07-20 151514_Rucci medium 4.eds	A10	UNKNOWN	Medium	medium 4	hsa-let-7i-3p-477862_mir	No Amp	0	0	1	Undetermined	Undetermined		N/A												True	0.04	True	3	39
2022-07-20 151514_Rucci medium 4.eds	B10	UNKNOWN	Medium	medium 4	hsa-let-7i-3p-477862_mir	No Amp	0	0	1	Undetermined	Undetermined		N/A												True	0.04	True	3	39
2022-07-21 164602_Rucci EVs1.eds	A12	UNKNOWN	EVs	Evs1	hsa-let-7i-5p-478375_mir	Amp	1.052	0.957	1	21.443	21.443	21.572	N/A	21.572	-2.279	0.911	4.303	-10.195	-14.116	-6.275	1,172.486	77.441	17,751.924		True	0.04	True	3	19
2022-07-21 164602_Rucci EVs1.eds	B12	UNKNOWN	EVs	Evs1	hsa-let-7i-5p-478375_mir	N/A	Undetermined	Undetermined	1	Undetermined	Undetermined	21.572	N/A	21.572	-2.279	0.911	4.303	-10.195	-14.116	-6.275	1,172.486	77.441	17,751.924		True	0.04	True	-1	-1	True
2022-07-20 180720_Rucci EVs2.eds	A12	UNKNOWN	EVs	Evs2	hsa-let-7i-5p-478375_mir	Amp	1.119	0.462	1	22.014	22.014	21.572	N/A	21.572	-2.279	0.911	4.303	-10.195	-14.116	-6.275	1,172.486	77.441	17,751.924		True	0.04	True	3	19
2022-07-20 180720_Rucci EVs2.eds	B12	UNKNOWN	EVs	Evs2	hsa-let-7i-5p-478375_mir	N/A	Undetermined	Undetermined	1	Undetermined	Undetermined	21.572	N/A	21.572	-2.279	0.911	4.303	-10.195	-14.116	-6.275	1,172.486	77.441	17,751.924		True	0.04	True	-1	-1	True
2022-07-21 145828_Rucci EVs3.eds	A12	UNKNOWN	EVs	Evs3	hsa-let-7i-5p-478375_mir	Amp	1.098	0.674	1	21.452	21.452	21.572	N/A	21.572	-2.279	0.911	4.303	-10.195	-14.116	-6.275	1,172.486	77.441	17,751.924		True	0.04	True	3	19
2022-07-21 145828_Rucci EVs3.eds	B12	UNKNOWN	EVs	Evs3	hsa-let-7i-5p-478375_mir	Amp	1.055	0.936	1	21.068	21.068	21.572	N/A	21.572	-2.279	0.911	4.303	-10.195	-14.116	-6.275	1,172.486	77.441	17,751.924		True	0.04	True	3	19
2022-07-20 151514_Rucci medium 4.eds	A12	UNKNOWN	Medium	medium 4	hsa-let-7i-5p-478375_mir	Amp	0.872	0.853	1	26.373	26.373	27.156	N/A	27.156	7.916			0			1	1	1		True	0.04	True	3	24
2022-07-20 151514_Rucci medium 4.eds	B12	UNKNOWN	Medium	medium 4	hsa-let-7i-5p-478375_mir	Amp	0.861	0.763	1	27.94	27.94	27.156	N/A	27.156	7.916			0			1	1	1		True	0.04	True	3	25
2022-07-20 151514_Rucci medium 4.eds	A14	UNKNOWN	Medium	medium 4	hsa-miR-101-3p-477863_mir	N/A	Undetermined	Undetermined	1	Undetermined	Undetermined		N/A												True	0.04	True	-1	-1	True
2022-07-20 151514_Rucci medium 4.eds	B14	UNKNOWN	Medium	medium 4	hsa-miR-101-3p-477863_mir	N/A	Undetermined	Undetermined	1	Undetermined	Undetermined		N/A												True	0.04	True	-1	-1	True
2022-07-20 180720_Rucci EVs2.eds	A14	UNKNOWN	EVs	Evs2	hsa-miR-101-3p-477863_mir	Amp	1.282	0.769	1	25.049	25.049	25.164	N/A	25.164	1.313	1.443	4.303								True	0.04	True	3	22
2022-07-20 180720_Rucci EVs2.eds	B14	UNKNOWN	EVs	Evs2	hsa-miR-101-3p-477863_mir	Amp	1.283	0.848	1	24.751	24.751	25.164	N/A	25.164	1.313	1.443	4.303								True	0.04	True	3	21
2022-07-21 145828_Rucci EVs3.eds	A14	UNKNOWN	EVs	Evs3	hsa-miR-101-3p-477863_mir	Amp	1.274	0.743	1	24.179	24.179	25.164	N/A	25.164	1.313	1.443	4.303								True	0.04	True	3	21
2022-07-21 145828_Rucci EVs3.eds	B14	UNKNOWN	EVs	Evs3	hsa-miR-101-3p-477863_mir	Amp	1.243	0.857	1	24.747	24.747	25.164	N/A	25.164	1.313	1.443	4.303								True	0.04	True	3	22
2022-07-21 164602_Rucci EVs1.eds	A14	UNKNOWN	EVs	Evs1	hsa-miR-101-3p-477863_mir	Amp	1.079	0.961	1	25.818	25.818	25.164	N/A	25.164	1.313	1.443	4.303								True	0.04	True	3	23
2022-07-21 164602_Rucci EVs1.eds	B14	UNKNOWN	EVs	Evs1	hsa-miR-101-3p-477863_mir	Amp	1.077	0.78	1	26.441	26.441	25.164	N/A	25.164	1.313	1.443	4.303								True	0.04	True	3	23
2022-07-20 180720_Rucci EVs2.eds	A18	UNKNOWN	EVs	Evs2	hsa-miR-106b-5p-478412_mir	Amp	1.002	0.569	1	25.94	25.94	25.996	N/A	25.996	2.144	1.083	4.303								True	0.04	True	3	23
2022-07-20 180720_Rucci EVs2.eds	B18	UNKNOWN	EVs	Evs2	hsa-miR-106b-5p-478412_mir	Amp	1.019	0.712	1	26.754	26.754	25.996	N/A	25.996	2.144	1.083	4.303								True	0.04	True	3	22
2022-07-21 145828_Rucci EVs3.eds	A18	UNKNOWN	EVs	Evs3	hsa-miR-106b-5p-478412_mir	Amp	1.02	0.848	1	25.023	25.023	25.996	N/A	25.996	2.144	1.083	4.303								True	0.04	True	3	21
2022-07-21 145828_Rucci EVs3.eds	B18	UNKNOWN	EVs	Evs3	hsa-miR-106b-5p-478412_mir	Amp	1.015	0.52	1	25.612	25.612	25.996	N/A	25.996	2.144	1.083	4.303								True	0.04	True	3	23
2022-07-21 164602_Rucci EVs1.eds	A18	UNKNOWN	EVs	Evs1	hsa-miR-106b-5p-478412_mir	Amp	0.967	0.793	1	25.829	25.829	25.996	N/A	25.996	2.144	1.083	4.303								True	0.04	True	3	22
2022-07-21 164602_Rucci EVs1.eds	B18	UNKNOWN	EVs	Evs1	hsa-miR-106b-5p-478412_mir	Amp	0.98	0.513	1	26.815	26.815	25.996	N/A	25.996	2.144	1.083	4.303								True	0.04	True	3	23
2022-07-20 151514_Rucci medium 4.eds	A18	UNKNOWN	Medium	medium 4	hsa-miR-106b-5p-478412_mir	No Amp	0	0	1	Undetermined	Undetermined		N/A												True	0.04	True	3	39
2022-07-20 151514_Rucci medium 4.eds	B18	UNKNOWN	Medium	medium 4	hsa-miR-106b-5p-478412_mir	No Amp	0	0	1	Undetermined	Undetermined		N/A												True	0.04	True	3	39
2022-07-20 151514_Rucci medium 4.eds	A19	UNKNOWN	Medium	medium 4	hsa-miR-107-478254_mir	Inconclusive	0.731	0.699	1	34.681	34.681	34.681	N/A	34.681	15.44			0			1	1	1		True	0.04	True	3	30
2022-07-20 151514_Rucci medium 4.eds	B19	UNKNOWN	Medium	medium 4	hsa-miR-107-478254_mir	No Amp	0	0	1	Undetermined	Undetermined	34.681	N/A	34.681	15.44			0			1	1	1		True	0.04	True	3	39
2022-07-21 164602_Rucci EVs1.eds	A19	UNKNOWN	EVs	Evs1	hsa-miR-107-478254_mir	Amp	1.046	0.902	1	27.668	27.668	27.315	N/A	27.315	3.464	1.12	4.303	-11.976	-16.793	-7.16	4,029.648	142.964	113,581.875		True	0.04	True	3	24
2022-07-21 164602_Rucci EVs1.eds	B19	UNKNOWN	EVs	Evs1	hsa-miR-107-478254_mir	Amp	1.057	0.853	1	27.834	27.834	27.315	N/A	27.315	3.464	1.12	4.303	-11.976	-16.793	-7.16	4,029.648	142.964	113,581.875		True	0.04	True	3	25
2022-07-20 180720_Rucci EVs2.eds	A19	UNKNOWN	EVs	Evs2	hsa-miR-107-478254_mir	Amp	1.064	0.354	1	28.068	28.068	27.315	N/A	27.315	3.464	1.12	4.303	-11.976	-16.793	-7.16	4,029.648	142.964	113,581.875		True	0.04	True	3	24
2022-07-20 180720_Rucci EVs2.eds	B19	UNKNOWN	EVs	Evs2	hsa-miR-107-478254_mir	Amp	1.047	0.433	1	27.316	27.316	27.315	N/A	27.315	3.464	1.12	4.303	-11.976	-16.793	-7.16	4,029.648	142.964	113,581.875		True	0.04	True	3	24
2022-07-21 145828_Rucci EVs3.eds	A19	UNKNOWN	EVs	Evs3	hsa-miR-107-478254_mir	Amp	1.106	0.765	1	26.455	26.455	27.315	N/A	27.315	3.464	1.12	4.303	-11.976	-16.793	-7.16	4,029.648	142.964	113,581.875		True	0.04	True	3	23
2022-07-21 145828_Rucci EVs3.eds	B19	UNKNOWN	EVs	Evs3	hsa-miR-107-478254_mir	Amp	1.076	0.729	1	26.552	26.552	27.315	N/A	27.315	3.464	1.12	4.303	-11.976	-16.793	-7.16	4,029.648	142.964	113,581.875		True	0.04	True	3	23
2022-07-21 164602_Rucci EVs1.eds	C05	UNKNOWN	EVs	Evs1	hsa-miR-130b-3p-477840_mir	N/A	Undetermined	Undetermined	1	Undetermined	Undetermined	27.082	N/A	27.082	2.38	0.932	12.706								True	0.063	True	-1	-1	True
2022-07-21 164602_Rucci EVs1.eds	D05	UNKNOWN	EVs	Evs1	hsa-miR-130b-3p-477840_mir	N/A	Undetermined	Undetermined	1	Undetermined	Undetermined	27.082	N/A	27.082	2.38	0.932	12.706								True	0.063	True	-1	-1	True
2022-07-20 180720_Rucci EVs2.eds	C05	UNKNOWN	EVs	Evs2	hsa-miR-130b-3p-477840_mir	Amp	1.142	0.853	1	27.215	27.215	27.082	N/A	27.082	2.38	0.932	12.706								True	0.063	True	3	24
2022-07-20 180720_Rucci EVs2.eds	D05	UNKNOWN	EVs	Evs2	hsa-miR-130b-3p-477840_mir	Amp	1.118	0.855	1	27.435	27.435	27.082	N/A	27.082	2.38	0.932	12.706								True	0.063	True	3	24
2022-07-21 145828_Rucci EVs3.eds	C05	UNKNOWN	EVs	Evs3	hsa-miR-130b-3p-477840_mir	Amp	1.108	0.99	1	26.688	26.688	27.082	N/A	27.082	2.38	0.932	12.706								True	0.063	True	3	23
2022-07-21 145828_Rucci EVs3.eds	D05	UNKNOWN	EVs	Evs3	hsa-miR-130b-3p-477840_mir	Amp	1.073	0.95	1	26.989	26.989	27.082	N/A	27.082	2.38	0.932	12.706								True	0.063	True	3	23
2022-07-20 151514_Rucci medium 4.eds	C05	UNKNOWN	Medium	medium 4	hsa-miR-130b-3p-477840_mir	No Amp	0	0	1	Undetermined	Undetermined		N/A												True	0.063	True	3	39
2022-07-20 151514_Rucci medium 4.eds	D05	UNKNOWN	Medium	medium 4	hsa-miR-130b-3p-477840_mir	No Amp	0	0	1	Undetermined	Undetermined		N/A												True	0.063	True	3	39
2022-07-20 151514_Rucci medium 4.eds	C07	UNKNOWN	Medium	medium 4	hsa-miR-133a-3p-478511_mir	Amp	1.19	0.827	1	28.808	28.808	28.904	N/A	28.904	9.664			0			1	1	1		True	0.04	True	3	26
2022-07-20 151514_Rucci medium 4.eds	D07	UNKNOWN	Medium	medium 4	hsa-miR-133a-3p-478511_mir	Amp	1.169	0.771	1	29.001	29.001	28.904	N/A	28.904	9.664			0			1	1	1		True	0.04	True	3	26
2022-07-21 145828_Rucci EVs3.eds	C07	UNKNOWN	EVs	Evs3	hsa-miR-133a-3p-478511_mir	N/A	Undetermined	Undetermined	1	Undetermined	Undetermined	29.479	N/A	29.479	5.628	0.569	4.303	-4.037	-6.483	-1.59	16.41	3.011	89.436		True	0.04	True	-1	-1	True
2022-07-21 145828_Rucci EVs3.eds	D07	UNKNOWN	EVs	Evs3	hsa-miR-133a-3p-478511_mir	Amp	1.094	0.458	1	29.282	29.282	29.479	N/A	29.479	5.628	0.569	4.303	-4.037	-6.483	-1.59	16.41	3.011	89.436		True	0.04	True	3	25
2022-07-20 180720_Rucci EVs2.eds	C07	UNKNOWN	EVs	Evs2	hsa-miR-133a-3p-478511_mir	Amp	1.119	0.55	1	30.469	30.469	29.479	N/A	29.479	5.628	0.569	4.303	-4.037	-6.483	-1.59	16.41	3.011	89.436		True	0.04	True	3	27
2022-07-20 180720_Rucci EVs2.eds	D07	UNKNOWN	EVs	Evs2	hsa-miR-133a-3p-478511_mir	Amp	1.087	0.445	1	30.455	30.455	29.479	N/A	29.479	5.628	0.569	4.303	-4.037	-6.483	-1.59	16.41	3.011	89.436		True	0.04	True	3	26
2022-07-21 164602_Rucci EVs1.eds	C07	UNKNOWN	EVs	Evs1	hsa-miR-133a-3p-478511_mir	Amp	1.179	0.674	1	28.98	28.98	29.479	N/A	29.479	5.628	0.569	4.303	-4.037	-6.483	-1.59	16.41	3.011	89.436		True	0.04	True	3	26
2022-07-21 164602_Rucci EVs1.eds	D07	UNKNOWN	EVs	Evs1	hsa-miR-133a-3p-478511_mir	Amp	1.155	0.975	1	28.405	28.405	29.479	N/A	29.479	5.628	0.569	4.303	-4.037	-6.483	-1.59	16.41	3.011	89.436		True	0.04	True	3	25
2022-07-21 145828_Rucci EVs3.eds	C09	UNKNOWN	EVs	Evs3	hsa-miR-136-5p-478307_mir	Amp	1.156	0.864	1	26.186	26.186	26.421	N/A	26.421	1.719	0.962	12.706								True	0.059	True	3	23
2022-07-21 145828_Rucci EVs3.eds	D09	UNKNOWN	EVs	Evs3	hsa-miR-136-5p-478307_mir	Amp	1.178	0.888	1	26.229	26.229	26.421	N/A	26.421	1.719	0.962	12.706								True	0.059	True	3	23
2022-07-20 180720_Rucci EVs2.eds	C09	UNKNOWN	EVs	Evs2	hsa-miR-136-5p-478307_mir	Amp	1.189	0.715	1	26.556	26.556	26.421	N/A	26.421	1.719	0.962	12.706								True	0.059	True	3	23
2022-07-20 180720_Rucci EVs2.eds	D09	UNKNOWN	EVs	Evs2	hsa-miR-136-5p-478307_mir	Amp	1.21	0.671	1	26.712	26.712	26.421	N/A	26.421	1.719	0.962	12.706								True	0.059	True	3	23
2022-07-21 164602_Rucci EVs1.eds	C09	UNKNOWN	EVs	Evs1	hsa-miR-136-5p-478307_mir	N/A	Undetermined	Undetermined	1	Undetermined	Undetermined	26.421	N/A	26.421	1.719	0.962	12.706								True	0.059	True	-1	-1	True
2022-07-21 164602_Rucci EVs1.eds	D09	UNKNOWN	EVs	Evs1	hsa-miR-136-5p-478307_mir	N/A	Undetermined	Undetermined	1	Undetermined	Undetermined	26.421	N/A	26.421	1.719	0.962	12.706								True	0.059	True	-1	-1	True
2022-07-20 151514_Rucci medium 4.eds	C09	UNKNOWN	Medium	medium 4	hsa-miR-136-5p-478307_mir	No Amp	0	0	1	Undetermined	Undetermined		N/A												True	0.059	True	3	39
2022-07-20 151514_Rucci medium 4.eds	D09	UNKNOWN	Medium	medium 4	hsa-miR-136-5p-478307_mir	No Amp	0	0	1	Undetermined	Undetermined		N/A												True	0.059	True	3	39
2022-07-20 151514_Rucci medium 4.eds	A13	UNKNOWN	Medium	medium 4	hsa-miR-1-3p-477820_mir	Amp	0.981	0.932	1	22.683	22.683	22.719	N/A	22.719	3.478			0			1	1	1		True	0.04	True	3	20
2022-07-20 151514_Rucci medium 4.eds	B13	UNKNOWN	Medium	medium 4	hsa-miR-1-3p-477820_mir	Amp	0.954	0.932	1	22.754	22.754	22.719	N/A	22.719	3.478			0			1	1	1		True	0.04	True	3	20
2022-07-20 180720_Rucci EVs2.eds	A13	UNKNOWN	EVs	Evs2	hsa-miR-1-3p-477820_mir	Amp	1.016	0.645	1	26.596	26.596	24.895	N/A	24.895	1.043	0.195	4.303	-2.435	-3.275	-1.595	5.408	3.021	9.683		True	0.04	True	3	23
2022-07-20 180720_Rucci EVs2.eds	B13	UNKNOWN	EVs	Evs2	hsa-miR-1-3p-477820_mir	Amp	0.994	0.508	1	26.464	26.464	24.895	N/A	24.895	1.043	0.195	4.303	-2.435	-3.275	-1.595	5.408	3.021	9.683		True	0.04	True	3	24
2022-07-21 145828_Rucci EVs3.eds	A13	UNKNOWN	EVs	Evs3	hsa-miR-1-3p-477820_mir	Amp	1.048	0.956	1	24.171	24.171	24.895	N/A	24.895	1.043	0.195	4.303	-2.435	-3.275	-1.595	5.408	3.021	9.683		True	0.04	True	3	20
2022-07-21 145828_Rucci EVs3.eds	B13	UNKNOWN	EVs	Evs3	hsa-miR-1-3p-477820_mir	Amp	1.02	0.806	1	25.318	25.318	24.895	N/A	24.895	1.043	0.195	4.303	-2.435	-3.275	-1.595	5.408	3.021	9.683		True	0.04	True	3	22
2022-07-21 164602_Rucci EVs1.eds	A13	UNKNOWN	EVs	Evs1	hsa-miR-1-3p-477820_mir	Amp	1.052	0.888	1	23.627	23.627	24.895	N/A	24.895	1.043	0.195	4.303	-2.435	-3.275	-1.595	5.408	3.021	9.683		True	0.04	True	3	20
2022-07-21 164602_Rucci EVs1.eds	B13	UNKNOWN	EVs	Evs1	hsa-miR-1-3p-477820_mir	Amp	1.065	0.833	1	23.192	23.192	24.895	N/A	24.895	1.043	0.195	4.303	-2.435	-3.275	-1.595	5.408	3.021	9.683		True	0.04	True	3	20
2022-07-21 145828_Rucci EVs3.eds	C17	UNKNOWN	EVs	Evs3	hsa-miR-144-3p-477913_mir	Amp	1.175	0.958	1	25.057	25.057	26.426	N/A	26.426	2.574	0.987	4.303	-2.5	-6.748	1.748	5.657	0.298	107.513		True	0.065	True	3	21
2022-07-21 145828_Rucci EVs3.eds	D17	UNKNOWN	EVs	Evs3	hsa-miR-144-3p-477913_mir	Amp	1.212	0.782	1	25.998	25.998	26.426	N/A	26.426	2.574	0.987	4.303	-2.5	-6.748	1.748	5.657	0.298	107.513		True	0.065	True	3	22
2022-07-21 164602_Rucci EVs1.eds	C17	UNKNOWN	EVs	Evs1	hsa-miR-144-3p-477913_mir	Amp	1.138	0.934	1	26.48	26.48	26.426	N/A	26.426	2.574	0.987	4.303	-2.5	-6.748	1.748	5.657	0.298	107.513		True	0.065	True	3	22
2022-07-21 164602_Rucci EVs1.eds	D17	UNKNOWN	EVs	Evs1	hsa-miR-144-3p-477913_mir	Amp	1.144	0.804	1	26.817	26.817	26.426	N/A	26.426	2.574	0.987	4.303	-2.5	-6.748	1.748	5.657	0.298	107.513		True	0.065	True	3	23
2022-07-20 180720_Rucci EVs2.eds	C17	UNKNOWN	EVs	Evs2	hsa-miR-144-3p-477913_mir	Amp	1.191	0.816	1	27.114	27.114	26.426	N/A	26.426	2.574	0.987	4.303	-2.5	-6.748	1.748	5.657	0.298	107.513		True	0.065	True	3	23
2022-07-20 180720_Rucci EVs2.eds	D17	UNKNOWN	EVs	Evs2	hsa-miR-144-3p-477913_mir	Amp	1.207	0.8	1	27.09	27.09	26.426	N/A	26.426	2.574	0.987	4.303	-2.5	-6.748	1.748	5.657	0.298	107.513		True	0.065	True	3	23
2022-07-20 151514_Rucci medium 4.eds	C17	UNKNOWN	Medium	medium 4	hsa-miR-144-3p-477913_mir	Amp	1.138	0.952	1	23.822	23.822	24.315	N/A	24.315	5.074			0			1	1	1		True	0.065	True	3	20
2022-07-20 151514_Rucci medium 4.eds	D17	UNKNOWN	Medium	medium 4	hsa-miR-144-3p-477913_mir	Amp	1.169	0.731	1	24.808	24.808	24.315	N/A	24.315	5.074			0			1	1	1		True	0.065	True	3	21
2022-07-20 151514_Rucci medium 4.eds	E05	UNKNOWN	Medium	medium 4	hsa-miR-155-5p-477927_mir	Amp	0.954	0.172	1	38.795	38.795	36.981	N/A	36.981	17.741			0			1	1	1		True	0.173	True	3	33
2022-07-20 151514_Rucci medium 4.eds	F05	UNKNOWN	Medium	medium 4	hsa-miR-155-5p-477927_mir	Amp	1.234	0.972	1	35.167	35.167	36.981	N/A	36.981	17.741			0			1	1	1		True	0.173	True	3	29
2022-07-21 164602_Rucci EVs1.eds	E05	UNKNOWN	EVs	Evs1	hsa-miR-155-5p-477927_mir	Amp	1.411	0.986	1	30.384	30.384	30.405	N/A	30.405	6.553	1.002	4.303	-11.188	-15.5	-6.875	2,332.479	117.398	46,341.953		True	0.173	True	3	25
2022-07-21 164602_Rucci EVs1.eds	F05	UNKNOWN	EVs	Evs1	hsa-miR-155-5p-477927_mir	Amp	1.406	0.991	1	30.46	30.46	30.405	N/A	30.405	6.553	1.002	4.303	-11.188	-15.5	-6.875	2,332.479	117.398	46,341.953		True	0.173	True	3	25
2022-07-21 145828_Rucci EVs3.eds	E05	UNKNOWN	EVs	Evs3	hsa-miR-155-5p-477927_mir	Amp	1.407	0.983	1	30.067	30.067	30.405	N/A	30.405	6.553	1.002	4.303	-11.188	-15.5	-6.875	2,332.479	117.398	46,341.953		True	0.173	True	3	25
2022-07-21 145828_Rucci EVs3.eds	F05	UNKNOWN	EVs	Evs3	hsa-miR-155-5p-477927_mir	Amp	1.413	0.953	1	30.164	30.164	30.405	N/A	30.405	6.553	1.002	4.303	-11.188	-15.5	-6.875	2,332.479	117.398	46,341.953		True	0.173	True	3	25
2022-07-20 180720_Rucci EVs2.eds	E05	UNKNOWN	EVs	Evs2	hsa-miR-155-5p-477927_mir	Amp	1.401	0.912	1	30.609	30.609	30.405	N/A	30.405	6.553	1.002	4.303	-11.188	-15.5	-6.875	2,332.479	117.398	46,341.953		True	0.173	True	3	26
2022-07-20 180720_Rucci EVs2.eds	F05	UNKNOWN	EVs	Evs2	hsa-miR-155-5p-477927_mir	Amp	1.361	0.895	1	30.745	30.745	30.405	N/A	30.405	6.553	1.002	4.303	-11.188	-15.5	-6.875	2,332.479	117.398	46,341.953		True	0.173	True	3	25
2022-07-21 164602_Rucci EVs1.eds	E06	UNKNOWN	EVs	Evs1	hsa-miR-15a-5p-477858_mir	Amp	1.051	0.845	1	27.327	27.327	25.649	N/A	25.649	1.797	1.861	4.303	-15.266	-23.272	-7.261	39,408.664	153.372	10,126,004.000		True	0.13	True	3	21
2022-07-21 164602_Rucci EVs1.eds	F06	UNKNOWN	EVs	Evs1	hsa-miR-15a-5p-477858_mir	Amp	1.075	0.716	1	27.821	27.821	25.649	N/A	25.649	1.797	1.861	4.303	-15.266	-23.272	-7.261	39,408.664	153.372	10,126,004.000		True	0.13	True	3	22
2022-07-20 180720_Rucci EVs2.eds	E06	UNKNOWN	EVs	Evs2	hsa-miR-15a-5p-477858_mir	Amp	1.251	0.817	1	25.144	25.144	25.649	N/A	25.649	1.797	1.861	4.303	-15.266	-23.272	-7.261	39,408.664	153.372	10,126,004.000		True	0.13	True	3	20
2022-07-20 180720_Rucci EVs2.eds	F06	UNKNOWN	EVs	Evs2	hsa-miR-15a-5p-477858_mir	Amp	1.246	0.756	1	25.131	25.131	25.649	N/A	25.649	1.797	1.861	4.303	-15.266	-23.272	-7.261	39,408.664	153.372	10,126,004.000		True	0.13	True	3	20
2022-07-21 145828_Rucci EVs3.eds	E06	UNKNOWN	EVs	Evs3	hsa-miR-15a-5p-477858_mir	Amp	1.214	0.815	1	24.186	24.186	25.649	N/A	25.649	1.797	1.861	4.303	-15.266	-23.272	-7.261	39,408.664	153.372	10,126,004.000		True	0.13	True	3	19
2022-07-21 145828_Rucci EVs3.eds	F06	UNKNOWN	EVs	Evs3	hsa-miR-15a-5p-477858_mir	Amp	1.215	0.826	1	24.285	24.285	25.649	N/A	25.649	1.797	1.861	4.303	-15.266	-23.272	-7.261	39,408.664	153.372	10,126,004.000		True	0.13	True	3	19
2022-07-20 151514_Rucci medium 4.eds	E06	UNKNOWN	Medium	medium 4	hsa-miR-15a-5p-477858_mir	No Amp	0.696	0	1	Undetermined	Undetermined	36.304	N/A	36.304	17.064			0			1	1	1		True	0.13	True	3	39
2022-07-20 151514_Rucci medium 4.eds	F06	UNKNOWN	Medium	medium 4	hsa-miR-15a-5p-477858_mir	Amp	0.839	0.588	1	36.304	36.304	36.304	N/A	36.304	17.064			0			1	1	1		True	0.13	True	3	28
2022-07-20 151514_Rucci medium 4.eds	E19	UNKNOWN	Medium	medium 4	hsa-miR-190a-5p-478358_mir	Amp	1.166	0.85	1	31.425	31.425	31.922	N/A	31.922	12.681			0			1	1	1		True	0.04	True	3	28
2022-07-20 151514_Rucci medium 4.eds	F19	UNKNOWN	Medium	medium 4	hsa-miR-190a-5p-478358_mir	Amp	1.18	0.694	1	32.419	32.419	31.922	N/A	31.922	12.681			0			1	1	1		True	0.04	True	3	28
2022-07-21 145828_Rucci EVs3.eds	E19	UNKNOWN	EVs	Evs3	hsa-miR-190a-5p-478358_mir	N/A	Undetermined	Undetermined	1	Undetermined	Undetermined	28.271	N/A	28.271	4.42	1.011	4.303	-8.262	-12.612	-3.912	306.93	15.053	6,258.484		True	0.04	True	-1	-1	True
2022-07-21 145828_Rucci EVs3.eds	F19	UNKNOWN	EVs	Evs3	hsa-miR-190a-5p-478358_mir	Amp	1.213	0.662	1	27.691	27.691	28.271	N/A	28.271	4.42	1.011	4.303	-8.262	-12.612	-3.912	306.93	15.053	6,258.484		True	0.04	True	3	24
2022-07-20 180720_Rucci EVs2.eds	E19	UNKNOWN	EVs	Evs2	hsa-miR-190a-5p-478358_mir	Amp	1.189	0.536	1	28.877	28.877	28.271	N/A	28.271	4.42	1.011	4.303	-8.262	-12.612	-3.912	306.93	15.053	6,258.484		True	0.04	True	3	25
2022-07-20 180720_Rucci EVs2.eds	F19	UNKNOWN	EVs	Evs2	hsa-miR-190a-5p-478358_mir	Amp	1.206	0.55	1	28.499	28.499	28.271	N/A	28.271	4.42	1.011	4.303	-8.262	-12.612	-3.912	306.93	15.053	6,258.484		True	0.04	True	3	25
2022-07-21 164602_Rucci EVs1.eds	E19	UNKNOWN	EVs	Evs1	hsa-miR-190a-5p-478358_mir	Amp	1.215	0.863	1	28.142	28.142	28.271	N/A	28.271	4.42	1.011	4.303	-8.262	-12.612	-3.912	306.93	15.053	6,258.484		True	0.04	True	3	25
2022-07-21 164602_Rucci EVs1.eds	F19	UNKNOWN	EVs	Evs1	hsa-miR-190a-5p-478358_mir	Amp	1.209	0.807	1	28.728	28.728	28.271	N/A	28.271	4.42	1.011	4.303	-8.262	-12.612	-3.912	306.93	15.053	6,258.484		True	0.04	True	3	25
2022-07-20 151514_Rucci medium 4.eds	G03	UNKNOWN	Medium	medium 4	hsa-miR-199a-5p-478231_mir	Amp	0.992	0.92	1	25.94	25.94	26.14	N/A	26.14	6.899			0			1	1	1		True	0.095	True	3	21
2022-07-20 151514_Rucci medium 4.eds	H03	UNKNOWN	Medium	medium 4	hsa-miR-199a-5p-478231_mir	Amp	1.02	0.918	1	26.34	26.34	26.14	N/A	26.14	6.899			0			1	1	1		True	0.095	True	3	21
2022-07-21 164602_Rucci EVs1.eds	G03	UNKNOWN	EVs	Evs1	hsa-miR-199a-5p-478231_mir	Amp	1.204	0.951	1	22.949	22.949	22.549	N/A	22.549	-1.302	1.129	4.303	-8.202	-13.058	-3.345	294.395	10.161	8,529.241		True	0.095	True	3	19
2022-07-21 164602_Rucci EVs1.eds	H03	UNKNOWN	EVs	Evs1	hsa-miR-199a-5p-478231_mir	N/A	Undetermined	Undetermined	1	Undetermined	Undetermined	22.549	N/A	22.549	-1.302	1.129	4.303	-8.202	-13.058	-3.345	294.395	10.161	8,529.241		True	0.095	True	-1	-1	True
2022-07-21 145828_Rucci EVs3.eds	G03	UNKNOWN	EVs	Evs3	hsa-miR-199a-5p-478231_mir	N/A	Undetermined	Undetermined	1	Undetermined	Undetermined	22.549	N/A	22.549	-1.302	1.129	4.303	-8.202	-13.058	-3.345	294.395	10.161	8,529.241		True	0.095	True	-1	-1	True
2022-07-21 145828_Rucci EVs3.eds	H03	UNKNOWN	EVs	Evs3	hsa-miR-199a-5p-478231_mir	Amp	1.211	0.973	1	21.891	21.891	22.549	N/A	22.549	-1.302	1.129	4.303	-8.202	-13.058	-3.345	294.395	10.161	8,529.241		True	0.095	True	3	17
2022-07-20 180720_Rucci EVs2.eds	G03	UNKNOWN	EVs	Evs2	hsa-miR-199a-5p-478231_mir	Amp	1.212	0.71	1	22.828	22.828	22.549	N/A	22.549	-1.302	1.129	4.303	-8.202	-13.058	-3.345	294.395	10.161	8,529.241		True	0.095	True	3	19
2022-07-20 180720_Rucci EVs2.eds	H03	UNKNOWN	EVs	Evs2	hsa-miR-199a-5p-478231_mir	Amp	1.212	0.79	1	22.788	22.788	22.549	N/A	22.549	-1.302	1.129	4.303	-8.202	-13.058	-3.345	294.395	10.161	8,529.241		True	0.095	True	3	19
2022-07-20 151514_Rucci medium 4.eds	G15	UNKNOWN	Medium	medium 4	hsa-miR-21-5p-477975_mir	Amp	1.212	0.961	1	26.178	26.178	26.054	N/A	26.054	6.814			0			1	1	1		True	0.088	True	3	22
2022-07-20 151514_Rucci medium 4.eds	H15	UNKNOWN	Medium	medium 4	hsa-miR-21-5p-477975_mir	Amp	1.219	0.994	1	25.93	25.93	26.054	N/A	26.054	6.814			0			1	1	1		True	0.088	True	3	21
2022-07-21 145828_Rucci EVs3.eds	G15	UNKNOWN	EVs	Evs3	hsa-miR-21-5p-477975_mir	N/A	Undetermined	Undetermined	1	Undetermined	Undetermined	19.099	N/A	19.099	-4.915	1.445	12.706	-11.729	-30.087	6.629	3,394.375	0.01	1,140,192,896.000		True	0.088	True	-1	-1	True
2022-07-21 145828_Rucci EVs3.eds	H15	UNKNOWN	EVs	Evs3	hsa-miR-21-5p-477975_mir	N/A	Undetermined	Undetermined	1	Undetermined	Undetermined	19.099	N/A	19.099	-4.915	1.445	12.706	-11.729	-30.087	6.629	3,394.375	0.01	1,140,192,896.000		True	0.088	True	-1	-1	True
2022-07-20 180720_Rucci EVs2.eds	G15	UNKNOWN	EVs	Evs2	hsa-miR-21-5p-477975_mir	Amp	1.304	0.864	1	19.677	19.677	19.099	N/A	19.099	-4.915	1.445	12.706	-11.729	-30.087	6.629	3,394.375	0.01	1,140,192,896.000		True	0.088	True	3	16
2022-07-20 180720_Rucci EVs2.eds	H15	UNKNOWN	EVs	Evs2	hsa-miR-21-5p-477975_mir	Amp	1.325	0.865	1	19.357	19.357	19.099	N/A	19.099	-4.915	1.445	12.706	-11.729	-30.087	6.629	3,394.375	0.01	1,140,192,896.000		True	0.088	True	3	15
2022-07-21 164602_Rucci EVs1.eds	G15	UNKNOWN	EVs	Evs1	hsa-miR-21-5p-477975_mir	Amp	1.309	0.84	1	18.684	18.684	19.099	N/A	19.099	-4.915	1.445	12.706	-11.729	-30.087	6.629	3,394.375	0.01	1,140,192,896.000		True	0.088	True	3	13
2022-07-21 164602_Rucci EVs1.eds	H15	UNKNOWN	EVs	Evs1	hsa-miR-21-5p-477975_mir	Amp	1.32	0.867	1	18.677	18.677	19.099	N/A	19.099	-4.915	1.445	12.706	-11.729	-30.087	6.629	3,394.375	0.01	1,140,192,896.000		True	0.088	True	3	14
2022-07-20 151514_Rucci medium 4.eds	G21	UNKNOWN	Medium	medium 4	hsa-miR-221-3p-477981_mir	Amp	1.123	0.826	1	23.957	23.957	24.528	N/A	24.528	5.288			0			1	1	1		True	0.068	True	3	20
2022-07-20 151514_Rucci medium 4.eds	H21	UNKNOWN	Medium	medium 4	hsa-miR-221-3p-477981_mir	Amp	1.113	0.727	1	25.1	25.1	24.528	N/A	24.528	5.288			0			1	1	1		True	0.068	True	3	21
2022-07-20 180720_Rucci EVs2.eds	G21	UNKNOWN	EVs	Evs2	hsa-miR-221-3p-477981_mir	N/A	Undetermined	Undetermined	1	Undetermined	Undetermined	21.383	N/A	21.383	-2.469	1.237	4.303	-7.757	-13.077	-2.436	216.257	5.412	8,642.114		True	0.068	True	-1	-1	True
2022-07-20 180720_Rucci EVs2.eds	H21	UNKNOWN	EVs	Evs2	hsa-miR-221-3p-477981_mir	Amp	1.381	0.842	1	21.591	21.591	21.383	N/A	21.383	-2.469	1.237	4.303	-7.757	-13.077	-2.436	216.257	5.412	8,642.114		True	0.068	True	3	18
2022-07-21 145828_Rucci EVs3.eds	G21	UNKNOWN	EVs	Evs3	hsa-miR-221-3p-477981_mir	Amp	1.379	0.963	1	20.57	20.57	21.383	N/A	21.383	-2.469	1.237	4.303	-7.757	-13.077	-2.436	216.257	5.412	8,642.114		True	0.068	True	3	16
2022-07-21 145828_Rucci EVs3.eds	H21	UNKNOWN	EVs	Evs3	hsa-miR-221-3p-477981_mir	Amp	1.388	0.856	1	20.459	20.459	21.383	N/A	21.383	-2.469	1.237	4.303	-7.757	-13.077	-2.436	216.257	5.412	8,642.114		True	0.068	True	3	17
2022-07-21 164602_Rucci EVs1.eds	G21	UNKNOWN	EVs	Evs1	hsa-miR-221-3p-477981_mir	Amp	1.35	0.971	1	22.101	22.101	21.383	N/A	21.383	-2.469	1.237	4.303	-7.757	-13.077	-2.436	216.257	5.412	8,642.114		True	0.068	True	3	19
2022-07-21 164602_Rucci EVs1.eds	H21	UNKNOWN	EVs	Evs1	hsa-miR-221-3p-477981_mir	Amp	1.353	0.982	1	21.985	21.985	21.383	N/A	21.383	-2.469	1.237	4.303	-7.757	-13.077	-2.436	216.257	5.412	8,642.114		True	0.068	True	3	18
2022-07-21 164602_Rucci EVs1.eds	G23	UNKNOWN	EVs	Evs1	hsa-miR-223-3p-477983_mir	Amp	1.186	0.972	1	28.35	28.35	27.483	N/A	27.483	3.631	1.247	4.303	-7.011	-12.375	-1.647	128.965	3.131	5,311.562		True	0.057	True	3	23
2022-07-21 164602_Rucci EVs1.eds	H23	UNKNOWN	EVs	Evs1	hsa-miR-223-3p-477983_mir	Amp	1.264	0.977	1	28.148	28.148	27.483	N/A	27.483	3.631	1.247	4.303	-7.011	-12.375	-1.647	128.965	3.131	5,311.562		True	0.057	True	3	25
2022-07-21 145828_Rucci EVs3.eds	G23	UNKNOWN	EVs	Evs3	hsa-miR-223-3p-477983_mir	Amp	1.315	0.993	1	26.146	26.146	27.483	N/A	27.483	3.631	1.247	4.303	-7.011	-12.375	-1.647	128.965	3.131	5,311.562		True	0.057	True	3	22
2022-07-21 145828_Rucci EVs3.eds	H23	UNKNOWN	EVs	Evs3	hsa-miR-223-3p-477983_mir	Amp	1.313	0.984	1	26.33	26.33	27.483	N/A	27.483	3.631	1.247	4.303	-7.011	-12.375	-1.647	128.965	3.131	5,311.562		True	0.057	True	3	23
2022-07-20 180720_Rucci EVs2.eds	G23	UNKNOWN	EVs	Evs2	hsa-miR-223-3p-477983_mir	Amp	1.273	0.875	1	27.916	27.916	27.483	N/A	27.483	3.631	1.247	4.303	-7.011	-12.375	-1.647	128.965	3.131	5,311.562		True	0.057	True	3	25
2022-07-20 180720_Rucci EVs2.eds	H23	UNKNOWN	EVs	Evs2	hsa-miR-223-3p-477983_mir	Amp	1.272	0.853	1	28.007	28.007	27.483	N/A	27.483	3.631	1.247	4.303	-7.011	-12.375	-1.647	128.965	3.131	5,311.562		True	0.057	True	3	24
2022-07-20 151514_Rucci medium 4.eds	G23	UNKNOWN	Medium	medium 4	hsa-miR-223-3p-477983_mir	Amp	0.916	0.902	1	29.206	29.206	29.883	N/A	29.883	10.642			0			1	1	1		True	0.057	True	3	25
2022-07-20 151514_Rucci medium 4.eds	H23	UNKNOWN	Medium	medium 4	hsa-miR-223-3p-477983_mir	Amp	0.932	0.944	1	30.559	30.559	29.883	N/A	29.883	10.642			0			1	1	1		True	0.057	True	3	27
2022-07-20 151514_Rucci medium 4.eds	I08	UNKNOWN	Medium	medium 4	hsa-miR-27a-3p-478384_mir	Amp	0.919	0.96	1	25.66	25.66	26.101	N/A	26.101	6.86			0			1	1	1		True	0.04	True	3	21
2022-07-20 151514_Rucci medium 4.eds	J08	UNKNOWN	Medium	medium 4	hsa-miR-27a-3p-478384_mir	Amp	0.936	0.937	1	26.541	26.541	26.101	N/A	26.101	6.86			0			1	1	1		True	0.04	True	3	22
2022-07-20 180720_Rucci EVs2.eds	I08	UNKNOWN	EVs	Evs2	hsa-miR-27a-3p-478384_mir	Amp	1.022	0.521	1	22.746	22.746	22.869	N/A	22.869	-0.982	1.053	4.303	-7.842	-12.375	-3.31	229.503	9.915	5,312.480		True	0.04	True	3	20
2022-07-20 180720_Rucci EVs2.eds	J08	UNKNOWN	EVs	Evs2	hsa-miR-27a-3p-478384_mir	Amp	1.033	0.426	1	23.582	23.582	22.869	N/A	22.869	-0.982	1.053	4.303	-7.842	-12.375	-3.31	229.503	9.915	5,312.480		True	0.04	True	3	20
2022-07-21 164602_Rucci EVs1.eds	I08	UNKNOWN	EVs	Evs1	hsa-miR-27a-3p-478384_mir	Amp	1.029	0.686	1	23.43	23.43	22.869	N/A	22.869	-0.982	1.053	4.303	-7.842	-12.375	-3.31	229.503	9.915	5,312.480		True	0.04	True	3	20
2022-07-21 164602_Rucci EVs1.eds	J08	UNKNOWN	EVs	Evs1	hsa-miR-27a-3p-478384_mir	Amp	1.038	0.771	1	22.719	22.719	22.869	N/A	22.869	-0.982	1.053	4.303	-7.842	-12.375	-3.31	229.503	9.915	5,312.480		True	0.04	True	3	19
2022-07-21 145828_Rucci EVs3.eds	I08	UNKNOWN	EVs	Evs3	hsa-miR-27a-3p-478384_mir	Amp	1.054	0.651	1	22.174	22.174	22.869	N/A	22.869	-0.982	1.053	4.303	-7.842	-12.375	-3.31	229.503	9.915	5,312.480		True	0.04	True	3	19
2022-07-21 145828_Rucci EVs3.eds	J08	UNKNOWN	EVs	Evs3	hsa-miR-27a-3p-478384_mir	Amp	1.069	0.66	1	22.567	22.567	22.869	N/A	22.869	-0.982	1.053	4.303	-7.842	-12.375	-3.31	229.503	9.915	5,312.480		True	0.04	True	3	19
2022-07-21 164602_Rucci EVs1.eds	J09	UNKNOWN	EVs	Evs1	hsa-miR-27b-3p-478270_mir	N/A	Undetermined	Undetermined	1	Undetermined	Undetermined		N/A												True	0.04	True	-1	-1	True
2022-07-21 164602_Rucci EVs1.eds	I10	UNKNOWN	EVs	Evs1	hsa-miR-28-3p-477999_mir	Amp	1.227	0.899	1	29.703	29.703	29.289	N/A	29.289	5.437	1.107	4.303								True	0.125	True	3	25
2022-07-21 164602_Rucci EVs1.eds	J10	UNKNOWN	EVs	Evs1	hsa-miR-28-3p-477999_mir	Amp	1.237	0.954	1	29.251	29.251	29.289	N/A	29.289	5.437	1.107	4.303								True	0.125	True	3	24
2022-07-20 180720_Rucci EVs2.eds	I10	UNKNOWN	EVs	Evs2	hsa-miR-28-3p-477999_mir	Amp	1.274	0.808	1	29.614	29.614	29.289	N/A	29.289	5.437	1.107	4.303								True	0.125	True	3	25
2022-07-20 180720_Rucci EVs2.eds	J10	UNKNOWN	EVs	Evs2	hsa-miR-28-3p-477999_mir	Amp	1.297	0.777	1	29.127	29.127	29.289	N/A	29.289	5.437	1.107	4.303								True	0.125	True	3	24
2022-07-21 145828_Rucci EVs3.eds	I10	UNKNOWN	EVs	Evs3	hsa-miR-28-3p-477999_mir	Amp	1.293	0.858	1	29.001	29.001	29.289	N/A	29.289	5.437	1.107	4.303								True	0.125	True	3	24
2022-07-21 145828_Rucci EVs3.eds	J10	UNKNOWN	EVs	Evs3	hsa-miR-28-3p-477999_mir	Amp	1.304	0.894	1	29.037	29.037	29.289	N/A	29.289	5.437	1.107	4.303								True	0.125	True	3	24
2022-07-20 151514_Rucci medium 4.eds	I10	UNKNOWN	Medium	medium 4	hsa-miR-28-3p-477999_mir	N/A	Undetermined	Undetermined	1	Undetermined	Undetermined		N/A												True	0.125	True	-1	-1	True
2022-07-20 151514_Rucci medium 4.eds	J10	UNKNOWN	Medium	medium 4	hsa-miR-28-3p-477999_mir	N/A	Undetermined	Undetermined	1	Undetermined	Undetermined		N/A												True	0.125	True	-1	-1	True
2022-07-21 164602_Rucci EVs1.eds	I14	UNKNOWN	EVs	Evs1	hsa-miR-29a-3p-478587_mir	Amp	1.196	0.933	1	20.902	20.902	22.004	N/A	22.004	-1.848	0.634	4.303	-8.393	-11.122	-5.663	336.045	50.66	2,229.091		True	0.04	True	3	16
2022-07-21 164602_Rucci EVs1.eds	J14	UNKNOWN	EVs	Evs1	hsa-miR-29a-3p-478587_mir	Amp	1.233	0.976	1	21.473	21.473	22.004	N/A	22.004	-1.848	0.634	4.303	-8.393	-11.122	-5.663	336.045	50.66	2,229.091		True	0.04	True	3	19
2022-07-20 180720_Rucci EVs2.eds	I14	UNKNOWN	EVs	Evs2	hsa-miR-29a-3p-478587_mir	Amp	1.221	0.667	1	22.9	22.9	22.004	N/A	22.004	-1.848	0.634	4.303	-8.393	-11.122	-5.663	336.045	50.66	2,229.091		True	0.04	True	3	20
2022-07-20 180720_Rucci EVs2.eds	J14	UNKNOWN	EVs	Evs2	hsa-miR-29a-3p-478587_mir	Amp	1.235	0.559	1	22.698	22.698	22.004	N/A	22.004	-1.848	0.634	4.303	-8.393	-11.122	-5.663	336.045	50.66	2,229.091		True	0.04	True	3	20
2022-07-21 145828_Rucci EVs3.eds	I14	UNKNOWN	EVs	Evs3	hsa-miR-29a-3p-478587_mir	Amp	1.224	0.676	1	22.024	22.024	22.004	N/A	22.004	-1.848	0.634	4.303	-8.393	-11.122	-5.663	336.045	50.66	2,229.091		True	0.04	True	3	20
2022-07-21 145828_Rucci EVs3.eds	J14	UNKNOWN	EVs	Evs3	hsa-miR-29a-3p-478587_mir	N/A	Undetermined	Undetermined	1	Undetermined	Undetermined	22.004	N/A	22.004	-1.848	0.634	4.303	-8.393	-11.122	-5.663	336.045	50.66	2,229.091		True	0.04	True	-1	-1	True
2022-07-20 151514_Rucci medium 4.eds	I14	UNKNOWN	Medium	medium 4	hsa-miR-29a-3p-478587_mir	Amp	1.052	0.968	1	24.982	24.982	25.785	N/A	25.785	6.544			0			1	1	1		True	0.04	True	3	22
2022-07-20 151514_Rucci medium 4.eds	J14	UNKNOWN	Medium	medium 4	hsa-miR-29a-3p-478587_mir	Amp	1.063	0.867	1	26.588	26.588	25.785	N/A	25.785	6.544			0			1	1	1		True	0.04	True	3	23
2022-07-20 151514_Rucci medium 4.eds	I20	UNKNOWN	Medium	medium 4	hsa-miR-301b-3p-477825_mir	N/A	Undetermined	Undetermined	1	Undetermined	Undetermined		N/A												True	0.059	True	-1	-1	True
2022-07-20 151514_Rucci medium 4.eds	J20	UNKNOWN	Medium	medium 4	hsa-miR-301b-3p-477825_mir	N/A	Undetermined	Undetermined	1	Undetermined	Undetermined		N/A												True	0.059	True	-1	-1	True
2022-07-21 145828_Rucci EVs3.eds	I20	UNKNOWN	EVs	Evs3	hsa-miR-301b-3p-477825_mir	Amp	1.016	0.871	1	29.129	29.129	30.914	N/A	30.914	7.062	2.72	4.303								True	0.059	True	3	25
2022-07-21 145828_Rucci EVs3.eds	J20	UNKNOWN	EVs	Evs3	hsa-miR-301b-3p-477825_mir	Amp	0.995	0.976	1	28.899	28.899	30.914	N/A	30.914	7.062	2.72	4.303								True	0.059	True	3	25
2022-07-20 180720_Rucci EVs2.eds	I20	UNKNOWN	EVs	Evs2	hsa-miR-301b-3p-477825_mir	Amp	1.082	0.846	1	29.202	29.202	30.914	N/A	30.914	7.062	2.72	4.303								True	0.059	True	3	25
2022-07-20 180720_Rucci EVs2.eds	J20	UNKNOWN	EVs	Evs2	hsa-miR-301b-3p-477825_mir	Amp	1.094	0.84	1	29.234	29.234	30.914	N/A	30.914	7.062	2.72	4.303								True	0.059	True	3	25
2022-07-21 164602_Rucci EVs1.eds	I20	UNKNOWN	EVs	Evs1	hsa-miR-301b-3p-477825_mir	Amp	0.648	0.761	1	34.298	34.298	30.914	N/A	30.914	7.062	2.72	4.303								True	0.059	True	3	28
2022-07-21 164602_Rucci EVs1.eds	J20	UNKNOWN	EVs	Evs1	hsa-miR-301b-3p-477825_mir	Amp	0.688	0.59	1	34.719	34.719	30.914	N/A	30.914	7.062	2.72	4.303								True	0.059	True	3	28
2022-07-21 164602_Rucci EVs1.eds	K03	UNKNOWN	EVs	Evs1	hsa-miR-31-5p-478015_mir	Amp	1.342	0.964	1	23.582	23.582	23.493	N/A	23.493	-0.358	1.201	4.303	-10.936	-16.102	-5.77	1,959.032	54.566	70,333.234		True	0.069	True	3	20
2022-07-21 164602_Rucci EVs1.eds	L03	UNKNOWN	EVs	Evs1	hsa-miR-31-5p-478015_mir	Amp	1.318	0.96	1	23.866	23.866	23.493	N/A	23.493	-0.358	1.201	4.303	-10.936	-16.102	-5.77	1,959.032	54.566	70,333.234		True	0.069	True	3	20
2022-07-20 180720_Rucci EVs2.eds	K03	UNKNOWN	EVs	Evs2	hsa-miR-31-5p-478015_mir	Amp	1.35	0.937	1	23.177	23.177	23.493	N/A	23.493	-0.358	1.201	4.303	-10.936	-16.102	-5.77	1,959.032	54.566	70,333.234		True	0.069	True	3	19
2022-07-20 180720_Rucci EVs2.eds	L03	UNKNOWN	EVs	Evs2	hsa-miR-31-5p-478015_mir	Amp	1.331	0.895	1	23.458	23.458	23.493	N/A	23.493	-0.358	1.201	4.303	-10.936	-16.102	-5.77	1,959.032	54.566	70,333.234		True	0.069	True	3	20
2022-07-21 145828_Rucci EVs3.eds	K03	UNKNOWN	EVs	Evs3	hsa-miR-31-5p-478015_mir	Amp	1.366	0.924	1	23.436	23.436	23.493	N/A	23.493	-0.358	1.201	4.303	-10.936	-16.102	-5.77	1,959.032	54.566	70,333.234		True	0.069	True	3	20
2022-07-21 145828_Rucci EVs3.eds	L03	UNKNOWN	EVs	Evs3	hsa-miR-31-5p-478015_mir	Amp	1.341	0.906	1	23.441	23.441	23.493	N/A	23.493	-0.358	1.201	4.303	-10.936	-16.102	-5.77	1,959.032	54.566	70,333.234		True	0.069	True	3	20
2022-07-20 151514_Rucci medium 4.eds	K03	UNKNOWN	Medium	medium 4	hsa-miR-31-5p-478015_mir	Amp	1.045	0.957	1	29.159	29.159	29.818	N/A	29.818	10.578			0			1	1	1		True	0.069	True	3	25
2022-07-20 151514_Rucci medium 4.eds	L03	UNKNOWN	Medium	medium 4	hsa-miR-31-5p-478015_mir	Amp	0.968	0.785	1	30.477	30.477	29.818	N/A	29.818	10.578			0			1	1	1		True	0.069	True	3	26
2022-07-20 151514_Rucci medium 4.eds	K07	UNKNOWN	Medium	medium 4	hsa-miR-320e-478022_mir	Amp	1.044	0.96	1	28.646	28.646	28.329	N/A	28.329	9.089			0			1	1	1		True	0.078	True	3	24
2022-07-20 151514_Rucci medium 4.eds	L07	UNKNOWN	Medium	medium 4	hsa-miR-320e-478022_mir	Amp	1.057	0.98	1	28.012	28.012	28.329	N/A	28.329	9.089			0			1	1	1		True	0.078	True	3	24
2022-07-20 180720_Rucci EVs2.eds	K07	UNKNOWN	EVs	Evs2	hsa-miR-320e-478022_mir	Amp	1.372	0.95	1	26.927	26.927	25.895	N/A	25.895	2.044	0.516	4.303	-7.045	-9.267	-4.823	132.038	28.305	615.935		True	0.078	True	3	23
2022-07-20 180720_Rucci EVs2.eds	L07	UNKNOWN	EVs	Evs2	hsa-miR-320e-478022_mir	Amp	1.366	0.938	1	26.855	26.855	25.895	N/A	25.895	2.044	0.516	4.303	-7.045	-9.267	-4.823	132.038	28.305	615.935		True	0.078	True	3	23
2022-07-21 145828_Rucci EVs3.eds	K07	UNKNOWN	EVs	Evs3	hsa-miR-320e-478022_mir	Amp	1.359	0.993	1	26.016	26.016	25.895	N/A	25.895	2.044	0.516	4.303	-7.045	-9.267	-4.823	132.038	28.305	615.935		True	0.078	True	3	22
2022-07-21 145828_Rucci EVs3.eds	L07	UNKNOWN	EVs	Evs3	hsa-miR-320e-478022_mir	Amp	1.361	0.965	1	26.281	26.281	25.895	N/A	25.895	2.044	0.516	4.303	-7.045	-9.267	-4.823	132.038	28.305	615.935		True	0.078	True	3	22
2022-07-21 164602_Rucci EVs1.eds	K07	UNKNOWN	EVs	Evs1	hsa-miR-320e-478022_mir	Amp	1.398	0.996	1	24.637	24.637	25.895	N/A	25.895	2.044	0.516	4.303	-7.045	-9.267	-4.823	132.038	28.305	615.935		True	0.078	True	3	20
2022-07-21 164602_Rucci EVs1.eds	L07	UNKNOWN	EVs	Evs1	hsa-miR-320e-478022_mir	Amp	1.396	0.971	1	24.657	24.657	25.895	N/A	25.895	2.044	0.516	4.303	-7.045	-9.267	-4.823	132.038	28.305	615.935		True	0.078	True	3	21
2022-07-20 151514_Rucci medium 4.eds	K12	UNKNOWN	Medium	medium 4	hsa-miR-331-3p-478323_mir	N/A	Undetermined	Undetermined	1	Undetermined	Undetermined		N/A												True	0.04	True	-1	-1	True
2022-07-20 151514_Rucci medium 4.eds	L12	UNKNOWN	Medium	medium 4	hsa-miR-331-3p-478323_mir	N/A	Undetermined	Undetermined	1	Undetermined	Undetermined		N/A												True	0.04	True	-1	-1	True
2022-07-20 180720_Rucci EVs2.eds	K12	UNKNOWN	EVs	Evs2	hsa-miR-331-3p-478323_mir	Amp	1.024	0.739	1	25.918	25.918	25.977	N/A	25.977	2.125	0.956	4.303								True	0.04	True	3	22
2022-07-20 180720_Rucci EVs2.eds	L12	UNKNOWN	EVs	Evs2	hsa-miR-331-3p-478323_mir	Amp	1.045	0.655	1	26.262	26.262	25.977	N/A	25.977	2.125	0.956	4.303								True	0.04	True	3	23
2022-07-21 164602_Rucci EVs1.eds	K12	UNKNOWN	EVs	Evs1	hsa-miR-331-3p-478323_mir	Amp	0.897	0.905	1	25.743	25.743	25.977	N/A	25.977	2.125	0.956	4.303								True	0.04	True	3	22
2022-07-21 164602_Rucci EVs1.eds	L12	UNKNOWN	EVs	Evs1	hsa-miR-331-3p-478323_mir	Amp	0.897	0.886	1	24.731	24.731	25.977	N/A	25.977	2.125	0.956	4.303								True	0.04	True	3	21
2022-07-21 145828_Rucci EVs3.eds	K12	UNKNOWN	EVs	Evs3	hsa-miR-331-3p-478323_mir	Amp	0.93	0.967	1	26.35	26.35	25.977	N/A	25.977	2.125	0.956	4.303								True	0.04	True	3	23
2022-07-21 145828_Rucci EVs3.eds	L12	UNKNOWN	EVs	Evs3	hsa-miR-331-3p-478323_mir	Amp	0.941	0.806	1	26.86	26.86	25.977	N/A	25.977	2.125	0.956	4.303								True	0.04	True	3	23
2022-07-20 151514_Rucci medium 4.eds	M14	UNKNOWN	Medium	medium 4	hsa-miR-425-3p-478093_mir	N/A	Undetermined	Undetermined	1	Undetermined	Undetermined		N/A												True	0.065	True	-1	-1	True
2022-07-20 151514_Rucci medium 4.eds	N14	UNKNOWN	Medium	medium 4	hsa-miR-425-3p-478093_mir	N/A	Undetermined	Undetermined	1	Undetermined	Undetermined		N/A												True	0.065	True	-1	-1	True
2022-07-20 180720_Rucci EVs2.eds	M14	UNKNOWN	EVs	Evs2	hsa-miR-425-3p-478093_mir	Amp	1.258	0.879	1	28.798	28.798	28.805	N/A	28.805	4.953	1.047	4.303								True	0.065	True	3	25
2022-07-20 180720_Rucci EVs2.eds	N14	UNKNOWN	EVs	Evs2	hsa-miR-425-3p-478093_mir	Amp	1.248	0.816	1	29.146	29.146	28.805	N/A	28.805	4.953	1.047	4.303								True	0.065	True	3	26
2022-07-21 164602_Rucci EVs1.eds	M14	UNKNOWN	EVs	Evs1	hsa-miR-425-3p-478093_mir	Amp	1.155	0.949	1	28.979	28.979	28.805	N/A	28.805	4.953	1.047	4.303								True	0.065	True	3	25
2022-07-21 164602_Rucci EVs1.eds	N14	UNKNOWN	EVs	Evs1	hsa-miR-425-3p-478093_mir	Amp	1.081	0.975	1	28.761	28.761	28.805	N/A	28.805	4.953	1.047	4.303								True	0.065	True	3	25
2022-07-21 145828_Rucci EVs3.eds	M14	UNKNOWN	EVs	Evs3	hsa-miR-425-3p-478093_mir	Amp	1.171	0.948	1	28.523	28.523	28.805	N/A	28.805	4.953	1.047	4.303								True	0.065	True	3	24
2022-07-21 145828_Rucci EVs3.eds	N14	UNKNOWN	EVs	Evs3	hsa-miR-425-3p-478093_mir	Amp	1.182	0.905	1	28.623	28.623	28.805	N/A	28.805	4.953	1.047	4.303								True	0.065	True	3	25
2022-07-21 145828_Rucci EVs3.eds	M20	UNKNOWN	EVs	Evs3	hsa-miR-485-3p-478125_mir	Amp	1.207	0.964	1	28.663	28.663	28.322	N/A	28.322	4.47	0.969	4.303	-8.061	-12.229	-3.893	267.046	14.853	4,801.373		True	0.079	True	3	24
2022-07-21 145828_Rucci EVs3.eds	N20	UNKNOWN	EVs	Evs3	hsa-miR-485-3p-478125_mir	Amp	1.222	0.981	1	28.558	28.558	28.322	N/A	28.322	4.47	0.969	4.303	-8.061	-12.229	-3.893	267.046	14.853	4,801.373		True	0.079	True	3	24
2022-07-21 164602_Rucci EVs1.eds	M20	UNKNOWN	EVs	Evs1	hsa-miR-485-3p-478125_mir	Amp	1.256	0.971	1	27.672	27.672	28.322	N/A	28.322	4.47	0.969	4.303	-8.061	-12.229	-3.893	267.046	14.853	4,801.373		True	0.079	True	3	24
2022-07-21 164602_Rucci EVs1.eds	N20	UNKNOWN	EVs	Evs1	hsa-miR-485-3p-478125_mir	Amp	1.234	0.992	1	28.141	28.141	28.322	N/A	28.322	4.47	0.969	4.303	-8.061	-12.229	-3.893	267.046	14.853	4,801.373		True	0.079	True	3	24
2022-07-20 180720_Rucci EVs2.eds	M20	UNKNOWN	EVs	Evs2	hsa-miR-485-3p-478125_mir	Amp	1.225	0.874	1	28.449	28.449	28.322	N/A	28.322	4.47	0.969	4.303	-8.061	-12.229	-3.893	267.046	14.853	4,801.373		True	0.079	True	3	24
2022-07-20 180720_Rucci EVs2.eds	N20	UNKNOWN	EVs	Evs2	hsa-miR-485-3p-478125_mir	N/A	Undetermined	Undetermined	1	Undetermined	Undetermined	28.322	N/A	28.322	4.47	0.969	4.303	-8.061	-12.229	-3.893	267.046	14.853	4,801.373		True	0.079	True	-1	-1	True
2022-07-20 151514_Rucci medium 4.eds	M20	UNKNOWN	Medium	medium 4	hsa-miR-485-3p-478125_mir	Amp	1.117	0.948	1	31.932	31.932	31.772	N/A	31.772	12.531			0			1	1	1		True	0.079	True	3	28
2022-07-20 151514_Rucci medium 4.eds	N20	UNKNOWN	Medium	medium 4	hsa-miR-485-3p-478125_mir	Amp	1.161	0.95	1	31.612	31.612	31.772	N/A	31.772	12.531			0			1	1	1		True	0.079	True	3	27
2022-07-21 164602_Rucci EVs1.eds	M22	UNKNOWN	EVs	Evs1	hsa-miR-495-3p-478136_mir	Amp	1.384	0.989	1	26.178	26.178	26.485	N/A	26.485	2.633	0.856	4.303	-8.011	-11.694	-4.329	258.016	20.094	3,312.970		True	0.191	True	3	21
2022-07-21 164602_Rucci EVs1.eds	N22	UNKNOWN	EVs	Evs1	hsa-miR-495-3p-478136_mir	Amp	1.398	0.977	1	26.359	26.359	26.485	N/A	26.485	2.633	0.856	4.303	-8.011	-11.694	-4.329	258.016	20.094	3,312.970		True	0.191	True	3	22
2022-07-21 145828_Rucci EVs3.eds	M22	UNKNOWN	EVs	Evs3	hsa-miR-495-3p-478136_mir	Amp	1.382	0.961	1	26.42	26.42	26.485	N/A	26.485	2.633	0.856	4.303	-8.011	-11.694	-4.329	258.016	20.094	3,312.970		True	0.191	True	3	21
2022-07-21 145828_Rucci EVs3.eds	N22	UNKNOWN	EVs	Evs3	hsa-miR-495-3p-478136_mir	Amp	1.387	0.989	1	25.891	25.891	26.485	N/A	26.485	2.633	0.856	4.303	-8.011	-11.694	-4.329	258.016	20.094	3,312.970		True	0.191	True	3	20
2022-07-20 180720_Rucci EVs2.eds	M22	UNKNOWN	EVs	Evs2	hsa-miR-495-3p-478136_mir	Amp	1.372	0.828	1	26.95	26.95	26.485	N/A	26.485	2.633	0.856	4.303	-8.011	-11.694	-4.329	258.016	20.094	3,312.970		True	0.191	True	3	22
2022-07-20 180720_Rucci EVs2.eds	N22	UNKNOWN	EVs	Evs2	hsa-miR-495-3p-478136_mir	Amp	1.374	0.759	1	27.11	27.11	26.485	N/A	26.485	2.633	0.856	4.303	-8.011	-11.694	-4.329	258.016	20.094	3,312.970		True	0.191	True	3	22
2022-07-20 151514_Rucci medium 4.eds	M22	UNKNOWN	Medium	medium 4	hsa-miR-495-3p-478136_mir	Amp	1.333	0.966	1	29.296	29.296	29.885	N/A	29.885	10.645			0			1	1	1		True	0.191	True	3	21
2022-07-20 151514_Rucci medium 4.eds	N22	UNKNOWN	Medium	medium 4	hsa-miR-495-3p-478136_mir	Amp	1.346	0.93	1	30.474	30.474	29.885	N/A	29.885	10.645			0			1	1	1		True	0.191	True	3	26
2022-07-20 151514_Rucci medium 4.eds	M23	UNKNOWN	Medium	medium 4	hsa-miR-497-5p-478138_mir	N/A	Undetermined	Undetermined	1	Undetermined	Undetermined		N/A												True	0.118	True	-1	-1	True
2022-07-20 151514_Rucci medium 4.eds	N23	UNKNOWN	Medium	medium 4	hsa-miR-497-5p-478138_mir	N/A	Undetermined	Undetermined	1	Undetermined	Undetermined		N/A												True	0.118	True	-1	-1	True
2022-07-21 164602_Rucci EVs1.eds	M23	UNKNOWN	EVs	Evs1	hsa-miR-497-5p-478138_mir	Amp	0.794	0.816	1	30.038	30.038	27.564	N/A	27.564	3.713	2.403	4.303								True	0.118	True	3	23
2022-07-21 164602_Rucci EVs1.eds	N23	UNKNOWN	EVs	Evs1	hsa-miR-497-5p-478138_mir	Amp	0.83	0.859	1	31.124	31.124	27.564	N/A	27.564	3.713	2.403	4.303								True	0.118	True	3	24
2022-07-20 180720_Rucci EVs2.eds	M23	UNKNOWN	EVs	Evs2	hsa-miR-497-5p-478138_mir	Amp	1.217	0.918	1	26.454	26.454	27.564	N/A	27.564	3.713	2.403	4.303								True	0.118	True	3	22
2022-07-20 180720_Rucci EVs2.eds	N23	UNKNOWN	EVs	Evs2	hsa-miR-497-5p-478138_mir	Amp	1.231	0.886	1	26.411	26.411	27.564	N/A	27.564	3.713	2.403	4.303								True	0.118	True	3	22
2022-07-21 145828_Rucci EVs3.eds	M23	UNKNOWN	EVs	Evs3	hsa-miR-497-5p-478138_mir	Amp	1.183	0.98	1	25.587	25.587	27.564	N/A	27.564	3.713	2.403	4.303								True	0.118	True	3	21
2022-07-21 145828_Rucci EVs3.eds	N23	UNKNOWN	EVs	Evs3	hsa-miR-497-5p-478138_mir	Amp	1.193	0.987	1	25.772	25.772	27.564	N/A	27.564	3.713	2.403	4.303								True	0.118	True	3	21
2022-07-20 151514_Rucci medium 4.eds	O05	UNKNOWN	Medium	medium 4	hsa-miR-532-5p-478151_mir	Amp	1.345	0.987	1	31.634	31.634	32.518	N/A	32.518	13.277			0			1	1	1		True	0.211	True	3	25
2022-07-20 151514_Rucci medium 4.eds	P05	UNKNOWN	Medium	medium 4	hsa-miR-532-5p-478151_mir	Amp	1.268	0.98	1	33.402	33.402	32.518	N/A	32.518	13.277			0			1	1	1		True	0.211	True	3	27
2022-07-21 145828_Rucci EVs3.eds	O05	UNKNOWN	EVs	Evs3	hsa-miR-532-5p-478151_mir	Amp	1.433	0.992	1	27.264	27.264	27.45	N/A	27.45	3.599	0.579	4.303	-9.679	-12.168	-7.189	819.52	145.928	4,602.347		True	0.211	True	3	21
2022-07-21 145828_Rucci EVs3.eds	P05	UNKNOWN	EVs	Evs3	hsa-miR-532-5p-478151_mir	Amp	1.455	0.993	1	27.43	27.43	27.45	N/A	27.45	3.599	0.579	4.303	-9.679	-12.168	-7.189	819.52	145.928	4,602.347		True	0.211	True	3	22
2022-07-21 164602_Rucci EVs1.eds	O05	UNKNOWN	EVs	Evs1	hsa-miR-532-5p-478151_mir	Amp	1.428	0.993	1	26.694	26.694	27.45	N/A	27.45	3.599	0.579	4.303	-9.679	-12.168	-7.189	819.52	145.928	4,602.347		True	0.211	True	3	21
2022-07-21 164602_Rucci EVs1.eds	P05	UNKNOWN	EVs	Evs1	hsa-miR-532-5p-478151_mir	Amp	1.453	0.987	1	26.551	26.551	27.45	N/A	27.45	3.599	0.579	4.303	-9.679	-12.168	-7.189	819.52	145.928	4,602.347		True	0.211	True	3	21
2022-07-20 180720_Rucci EVs2.eds	O05	UNKNOWN	EVs	Evs2	hsa-miR-532-5p-478151_mir	Amp	1.434	0.972	1	28.586	28.586	27.45	N/A	27.45	3.599	0.579	4.303	-9.679	-12.168	-7.189	819.52	145.928	4,602.347		True	0.211	True	3	23
2022-07-20 180720_Rucci EVs2.eds	P05	UNKNOWN	EVs	Evs2	hsa-miR-532-5p-478151_mir	Amp	1.463	0.969	1	28.177	28.177	27.45	N/A	27.45	3.599	0.579	4.303	-9.679	-12.168	-7.189	819.52	145.928	4,602.347		True	0.211	True	3	22
2022-07-21 145828_Rucci EVs3.eds	O14	UNKNOWN	EVs	Evs3	hsa-miR-652-3p-478189_mir	Amp	1.335	0.975	1	22.939	22.939	22.98	N/A	22.98	-0.871	0.773	4.303	-10.108	-13.433	-6.782	1,103.334	110.057	11,061.082		True	0.089	True	3	19
2022-07-21 145828_Rucci EVs3.eds	P14	UNKNOWN	EVs	Evs3	hsa-miR-652-3p-478189_mir	Amp	1.34	0.935	1	22.922	22.922	22.98	N/A	22.98	-0.871	0.773	4.303	-10.108	-13.433	-6.782	1,103.334	110.057	11,061.082		True	0.089	True	3	19
2022-07-20 180720_Rucci EVs2.eds	O14	UNKNOWN	EVs	Evs2	hsa-miR-652-3p-478189_mir	Amp	1.346	0.976	1	23.551	23.551	22.98	N/A	22.98	-0.871	0.773	4.303	-10.108	-13.433	-6.782	1,103.334	110.057	11,061.082		True	0.089	True	3	19
2022-07-20 180720_Rucci EVs2.eds	P14	UNKNOWN	EVs	Evs2	hsa-miR-652-3p-478189_mir	N/A	Undetermined	Undetermined	1	Undetermined	Undetermined	22.98	N/A	22.98	-0.871	0.773	4.303	-10.108	-13.433	-6.782	1,103.334	110.057	11,061.082		True	0.089	True	-1	-1	True
2022-07-21 164602_Rucci EVs1.eds	O14	UNKNOWN	EVs	Evs1	hsa-miR-652-3p-478189_mir	Amp	1.284	0.855	1	22.666	22.666	22.98	N/A	22.98	-0.871	0.773	4.303	-10.108	-13.433	-6.782	1,103.334	110.057	11,061.082		True	0.089	True	3	18
2022-07-21 164602_Rucci EVs1.eds	P14	UNKNOWN	EVs	Evs1	hsa-miR-652-3p-478189_mir	Amp	1.307	0.801	1	22.252	22.252	22.98	N/A	22.98	-0.871	0.773	4.303	-10.108	-13.433	-6.782	1,103.334	110.057	11,061.082		True	0.089	True	3	17
2022-07-20 151514_Rucci medium 4.eds	O14	UNKNOWN	Medium	medium 4	hsa-miR-652-3p-478189_mir	Amp	0.964	0.969	1	29.363	29.363	28.477	N/A	28.477	9.236			0			1	1	1		True	0.089	True	3	24
2022-07-20 151514_Rucci medium 4.eds	P14	UNKNOWN	Medium	medium 4	hsa-miR-652-3p-478189_mir	Amp	1.012	0.934	1	27.59	27.59	28.477	N/A	28.477	9.236			0			1	1	1		True	0.089	True	3	23
2022-07-20 151514_Rucci medium 4.eds	O18	UNKNOWN	Medium	medium 4	hsa-miR-92a-3p-477827_mir	Amp	1.039	0.973	1	26.837	26.837	26.236	N/A	26.236	6.996			0			1	1	1		True	0.084	True	3	22
2022-07-20 151514_Rucci medium 4.eds	P18	UNKNOWN	Medium	medium 4	hsa-miR-92a-3p-477827_mir	Amp	1.052	0.956	1	25.635	25.635	26.236	N/A	26.236	6.996			0			1	1	1		True	0.084	True	3	21
2022-07-21 164602_Rucci EVs1.eds	O18	UNKNOWN	EVs	Evs1	hsa-miR-92a-3p-477827_mir	Amp	1.231	0.989	1	24.07	24.07	23.854	N/A	23.854	0.003	1.082	4.303	-6.993	-11.65	-2.335	127.365	5.047	3,214.103		True	0.084	True	3	20
2022-07-21 164602_Rucci EVs1.eds	P18	UNKNOWN	EVs	Evs1	hsa-miR-92a-3p-477827_mir	Amp	1.233	0.979	1	23.873	23.873	23.854	N/A	23.854	0.003	1.082	4.303	-6.993	-11.65	-2.335	127.365	5.047	3,214.103		True	0.084	True	3	19
2022-07-21 145828_Rucci EVs3.eds	O18	UNKNOWN	EVs	Evs3	hsa-miR-92a-3p-477827_mir	Amp	1.276	0.959	1	23.816	23.816	23.854	N/A	23.854	0.003	1.082	4.303	-6.993	-11.65	-2.335	127.365	5.047	3,214.103		True	0.084	True	3	20
2022-07-21 145828_Rucci EVs3.eds	P18	UNKNOWN	EVs	Evs3	hsa-miR-92a-3p-477827_mir	Amp	1.257	0.988	1	23.461	23.461	23.854	N/A	23.854	0.003	1.082	4.303	-6.993	-11.65	-2.335	127.365	5.047	3,214.103		True	0.084	True	3	19
2022-07-20 180720_Rucci EVs2.eds	O18	UNKNOWN	EVs	Evs2	hsa-miR-92a-3p-477827_mir	N/A	Undetermined	Undetermined	1	Undetermined	Undetermined	23.854	N/A	23.854	0.003	1.082	4.303	-6.993	-11.65	-2.335	127.365	5.047	3,214.103		True	0.084	True	-1	-1	True
2022-07-20 180720_Rucci EVs2.eds	P18	UNKNOWN	EVs	Evs2	hsa-miR-92a-3p-477827_mir	Amp	1.285	0.926	1	23.953	23.953	23.854	N/A	23.854	0.003	1.082	4.303	-6.993	-11.65	-2.335	127.365	5.047	3,214.103		True	0.084	True	3	20
2022-07-21 145828_Rucci EVs3.eds	O19	UNKNOWN	EVs	Evs3	hsa-miR-92b-3p-477823_mir	Amp	1.104	0.962	1	23.966	23.966	23.748	N/A	23.748	-0.104	0.748	4.303	-6.442	-9.66	-3.225	86.97	9.348	809.149		True	0.04	True	3	21
2022-07-21 145828_Rucci EVs3.eds	P19	UNKNOWN	EVs	Evs3	hsa-miR-92b-3p-477823_mir	Amp	1.09	0.927	1	22.773	22.773	23.748	N/A	23.748	-0.104	0.748	4.303	-6.442	-9.66	-3.225	86.97	9.348	809.149		True	0.04	True	3	20
2022-07-20 180720_Rucci EVs2.eds	O19	UNKNOWN	EVs	Evs2	hsa-miR-92b-3p-477823_mir	Amp	1.066	0.786	1	24.399	24.399	23.748	N/A	23.748	-0.104	0.748	4.303	-6.442	-9.66	-3.225	86.97	9.348	809.149		True	0.04	True	3	21
2022-07-20 180720_Rucci EVs2.eds	P19	UNKNOWN	EVs	Evs2	hsa-miR-92b-3p-477823_mir	Amp	1.089	0.776	1	24.612	24.612	23.748	N/A	23.748	-0.104	0.748	4.303	-6.442	-9.66	-3.225	86.97	9.348	809.149		True	0.04	True	3	22
2022-07-21 164602_Rucci EVs1.eds	O19	UNKNOWN	EVs	Evs1	hsa-miR-92b-3p-477823_mir	Amp	1.056	0.957	1	23.45	23.45	23.748	N/A	23.748	-0.104	0.748	4.303	-6.442	-9.66	-3.225	86.97	9.348	809.149		True	0.04	True	3	20
2022-07-21 164602_Rucci EVs1.eds	P19	UNKNOWN	EVs	Evs1	hsa-miR-92b-3p-477823_mir	Amp	1.068	0.967	1	23.286	23.286	23.748	N/A	23.748	-0.104	0.748	4.303	-6.442	-9.66	-3.225	86.97	9.348	809.149		True	0.04	True	3	20
2022-07-20 151514_Rucci medium 4.eds	O19	UNKNOWN	Medium	medium 4	hsa-miR-92b-3p-477823_mir	Amp	0.833	0.946	1	26.06	26.06	25.579	N/A	25.579	6.339			0			1	1	1		True	0.04	True	3	23
2022-07-20 151514_Rucci medium 4.eds	P19	UNKNOWN	Medium	medium 4	hsa-miR-92b-3p-477823_mir	Amp	0.838	0.877	1	25.098	25.098	25.579	N/A	25.579	6.339			0			1	1	1		True	0.04	True	3	21
2022-07-20 151514_Rucci medium 4.eds	O20	UNKNOWN	Medium	medium 4	hsa-miR-93-3p-478209_mir	Amp	0.788	0.879	1	30.999	30.999	31.077	N/A	31.077	11.836			0			1	1	1		True	0.04	True	3	27
2022-07-20 151514_Rucci medium 4.eds	P20	UNKNOWN	Medium	medium 4	hsa-miR-93-3p-478209_mir	Amp	0.753	0.777	1	31.155	31.155	31.077	N/A	31.077	11.836			0			1	1	1		True	0.04	True	3	26
2022-07-21 145828_Rucci EVs3.eds	O20	UNKNOWN	EVs	Evs3	hsa-miR-93-3p-478209_mir	Amp	1.123	0.971	1	28.217	28.217	29.128	N/A	29.128	5.276	0.568	4.303	-6.561	-9.005	-4.116	94.39	17.342	513.754		True	0.04	True	3	25
2022-07-21 145828_Rucci EVs3.eds	P20	UNKNOWN	EVs	Evs3	hsa-miR-93-3p-478209_mir	Amp	0.968	0.808	1	30.176	30.176	29.128	N/A	29.128	5.276	0.568	4.303	-6.561	-9.005	-4.116	94.39	17.342	513.754		True	0.04	True	3	27
2022-07-21 164602_Rucci EVs1.eds	O20	UNKNOWN	EVs	Evs1	hsa-miR-93-3p-478209_mir	Amp	1.109	0.98	1	28.242	28.242	29.128	N/A	29.128	5.276	0.568	4.303	-6.561	-9.005	-4.116	94.39	17.342	513.754		True	0.04	True	3	25
2022-07-21 164602_Rucci EVs1.eds	P20	UNKNOWN	EVs	Evs1	hsa-miR-93-3p-478209_mir	Amp	1.101	0.978	1	28.064	28.064	29.128	N/A	29.128	5.276	0.568	4.303	-6.561	-9.005	-4.116	94.39	17.342	513.754		True	0.04	True	3	24
2022-07-20 180720_Rucci EVs2.eds	O20	UNKNOWN	EVs	Evs2	hsa-miR-93-3p-478209_mir	Amp	1.026	0.707	1	30.057	30.057	29.128	N/A	29.128	5.276	0.568	4.303	-6.561	-9.005	-4.116	94.39	17.342	513.754		True	0.04	True	3	27
2022-07-20 180720_Rucci EVs2.eds	P20	UNKNOWN	EVs	Evs2	hsa-miR-93-3p-478209_mir	Amp	1.046	0.775	1	30.01	30.01	29.128	N/A	29.128	5.276	0.568	4.303	-6.561	-9.005	-4.116	94.39	17.342	513.754		True	0.04	True	3	27
2022-07-20 151514_Rucci medium 4.eds	E11	UNKNOWN	Medium	medium 4	ath-miR159a-478411_mir	Amp	1.252	0.937	1	19.167	19.167	19.24	N/A	19.24											True	0.04	True	3	16
2022-07-20 151514_Rucci medium 4.eds	F11	UNKNOWN	Medium	medium 4	ath-miR159a-478411_mir	Amp	1.259	0.967	1	19.313	19.313	19.24	N/A	19.24											True	0.04	True	3	17
2022-07-20 180720_Rucci EVs2.eds	E11	UNKNOWN	EVs	Evs2	ath-miR159a-478411_mir	Amp	1.094	0.787	1	25.58	25.58	23.852	N/A	23.852											True	0.04	True	3	22
2022-07-20 180720_Rucci EVs2.eds	F11	UNKNOWN	EVs	Evs2	ath-miR159a-478411_mir	Amp	1.104	0.453	1	26.174	26.174	23.852	N/A	23.852											True	0.04	True	3	23
2022-07-21 145828_Rucci EVs3.eds	E11	UNKNOWN	EVs	Evs3	ath-miR159a-478411_mir	Amp	1.204	0.986	1	23.039	23.039	23.852	N/A	23.852											True	0.04	True	3	20
2022-07-21 145828_Rucci EVs3.eds	F11	UNKNOWN	EVs	Evs3	ath-miR159a-478411_mir	Amp	1.209	0.783	1	24.015	24.015	23.852	N/A	23.852											True	0.04	True	3	21
2022-07-21 164602_Rucci EVs1.eds	E11	UNKNOWN	EVs	Evs1	ath-miR159a-478411_mir	Amp	1.239	0.867	1	22.227	22.227	23.852	N/A	23.852											True	0.04	True	3	19
2022-07-21 164602_Rucci EVs1.eds	F11	UNKNOWN	EVs	Evs1	ath-miR159a-478411_mir	Amp	1.239	0.976	1	22.074	22.074	23.852	N/A	23.852											True	0.04	True	3	19
2022-07-21 145828_Rucci EVs3.eds	I11	UNKNOWN	EVs	Evs3	cel-miR-39-3p-478293_mir	N/A	Undetermined	Undetermined	1	Undetermined	Undetermined		N/A												True	0.04	True	-1	-1	True
2022-07-21 145828_Rucci EVs3.eds	J11	UNKNOWN	EVs	Evs3	cel-miR-39-3p-478293_mir	N/A	Undetermined	Undetermined	1	Undetermined	Undetermined		N/A												True	0.04	True	-1	-1	True
2022-07-20 180720_Rucci EVs2.eds	I11	UNKNOWN	EVs	Evs2	cel-miR-39-3p-478293_mir	N/A	Undetermined	Undetermined	1	Undetermined	Undetermined		N/A												True	0.04	True	-1	-1	True
2022-07-20 180720_Rucci EVs2.eds	J11	UNKNOWN	EVs	Evs2	cel-miR-39-3p-478293_mir	N/A	Undetermined	Undetermined	1	Undetermined	Undetermined		N/A												True	0.04	True	-1	-1	True
2022-07-21 164602_Rucci EVs1.eds	I11	UNKNOWN	EVs	Evs1	cel-miR-39-3p-478293_mir	N/A	Undetermined	Undetermined	1	Undetermined	Undetermined		N/A												True	0.04	True	-1	-1	True
2022-07-21 164602_Rucci EVs1.eds	J11	UNKNOWN	EVs	Evs1	cel-miR-39-3p-478293_mir	N/A	Undetermined	Undetermined	1	Undetermined	Undetermined		N/A												True	0.04	True	-1	-1	True
2022-07-20 151514_Rucci medium 4.eds	I11	UNKNOWN	Medium	medium 4	cel-miR-39-3p-478293_mir	N/A	Undetermined	Undetermined	1	Undetermined	Undetermined		N/A												True	0.04	True	-1	-1	True
2022-07-20 151514_Rucci medium 4.eds	J11	UNKNOWN	Medium	medium 4	cel-miR-39-3p-478293_mir	N/A	Undetermined	Undetermined	1	Undetermined	Undetermined		N/A												True	0.04	True	-1	-1	True
2022-07-20 151514_Rucci medium 4.eds	A01	UNKNOWN	Medium	medium 4	hsa-let-7a-5p-478575_mir	N/A	Undetermined	Undetermined	1	Undetermined	Undetermined		N/A												True	0.04	True	-1	-1	True
2022-07-20 151514_Rucci medium 4.eds	B01	UNKNOWN	Medium	medium 4	hsa-let-7a-5p-478575_mir	N/A	Undetermined	Undetermined	1	Undetermined	Undetermined		N/A												True	0.04	True	-1	-1	True
2022-07-21 164602_Rucci EVs1.eds	A01	UNKNOWN	EVs	Evs1	hsa-let-7a-5p-478575_mir	N/A	Undetermined	Undetermined	1	Undetermined	Undetermined		N/A												True	0.04	True	-1	-1	True
2022-07-21 164602_Rucci EVs1.eds	B01	UNKNOWN	EVs	Evs1	hsa-let-7a-5p-478575_mir	N/A	Undetermined	Undetermined	1	Undetermined	Undetermined		N/A												True	0.04	True	-1	-1	True
2022-07-21 145828_Rucci EVs3.eds	A01	UNKNOWN	EVs	Evs3	hsa-let-7a-5p-478575_mir	N/A	Undetermined	Undetermined	1	Undetermined	Undetermined		N/A												True	0.04	True	-1	-1	True
2022-07-21 145828_Rucci EVs3.eds	B01	UNKNOWN	EVs	Evs3	hsa-let-7a-5p-478575_mir	N/A	Undetermined	Undetermined	1	Undetermined	Undetermined		N/A												True	0.04	True	-1	-1	True
2022-07-20 180720_Rucci EVs2.eds	A01	UNKNOWN	EVs	Evs2	hsa-let-7a-5p-478575_mir	N/A	Undetermined	Undetermined	1	Undetermined	Undetermined		N/A												True	0.04	True	-1	-1	True
2022-07-20 180720_Rucci EVs2.eds	B01	UNKNOWN	EVs	Evs2	hsa-let-7a-5p-478575_mir	N/A	Undetermined	Undetermined	1	Undetermined	Undetermined		N/A												True	0.04	True	-1	-1	True
2022-07-21 145828_Rucci EVs3.eds	A02	UNKNOWN	EVs	Evs3	hsa-let-7b-3p-478221_mir	N/A	Undetermined	Undetermined	1	Undetermined	Undetermined		N/A												True	0.04	True	-1	-1	True
2022-07-21 145828_Rucci EVs3.eds	B02	UNKNOWN	EVs	Evs3	hsa-let-7b-3p-478221_mir	N/A	Undetermined	Undetermined	1	Undetermined	Undetermined		N/A												True	0.04	True	-1	-1	True
2022-07-21 164602_Rucci EVs1.eds	A02	UNKNOWN	EVs	Evs1	hsa-let-7b-3p-478221_mir	N/A	Undetermined	Undetermined	1	Undetermined	Undetermined		N/A												True	0.04	True	-1	-1	True
2022-07-21 164602_Rucci EVs1.eds	B02	UNKNOWN	EVs	Evs1	hsa-let-7b-3p-478221_mir	N/A	Undetermined	Undetermined	1	Undetermined	Undetermined		N/A												True	0.04	True	-1	-1	True
2022-07-20 180720_Rucci EVs2.eds	A02	UNKNOWN	EVs	Evs2	hsa-let-7b-3p-478221_mir	N/A	Undetermined	Undetermined	1	Undetermined	Undetermined		N/A												True	0.04	True	-1	-1	True
2022-07-20 180720_Rucci EVs2.eds	B02	UNKNOWN	EVs	Evs2	hsa-let-7b-3p-478221_mir	N/A	Undetermined	Undetermined	1	Undetermined	Undetermined		N/A												True	0.04	True	-1	-1	True
2022-07-20 151514_Rucci medium 4.eds	A02	UNKNOWN	Medium	medium 4	hsa-let-7b-3p-478221_mir	N/A	Undetermined	Undetermined	1	Undetermined	Undetermined		N/A												True	0.04	True	-1	-1	True
2022-07-20 151514_Rucci medium 4.eds	B02	UNKNOWN	Medium	medium 4	hsa-let-7b-3p-478221_mir	N/A	Undetermined	Undetermined	1	Undetermined	Undetermined		N/A												True	0.04	True	-1	-1	True
2022-07-20 151514_Rucci medium 4.eds	A04	UNKNOWN	Medium	medium 4	hsa-let-7c-5p-478577_mir	N/A	Undetermined	Undetermined	1	Undetermined	Undetermined		N/A												True	0.04	True	-1	-1	True
2022-07-20 151514_Rucci medium 4.eds	B04	UNKNOWN	Medium	medium 4	hsa-let-7c-5p-478577_mir	N/A	Undetermined	Undetermined	1	Undetermined	Undetermined		N/A												True	0.04	True	-1	-1	True
2022-07-21 145828_Rucci EVs3.eds	A04	UNKNOWN	EVs	Evs3	hsa-let-7c-5p-478577_mir	N/A	Undetermined	Undetermined	1	Undetermined	Undetermined		N/A												True	0.04	True	-1	-1	True
2022-07-21 145828_Rucci EVs3.eds	B04	UNKNOWN	EVs	Evs3	hsa-let-7c-5p-478577_mir	N/A	Undetermined	Undetermined	1	Undetermined	Undetermined		N/A												True	0.04	True	-1	-1	True
2022-07-20 180720_Rucci EVs2.eds	A04	UNKNOWN	EVs	Evs2	hsa-let-7c-5p-478577_mir	N/A	Undetermined	Undetermined	1	Undetermined	Undetermined		N/A												True	0.04	True	-1	-1	True
2022-07-20 180720_Rucci EVs2.eds	B04	UNKNOWN	EVs	Evs2	hsa-let-7c-5p-478577_mir	N/A	Undetermined	Undetermined	1	Undetermined	Undetermined		N/A												True	0.04	True	-1	-1	True
2022-07-21 164602_Rucci EVs1.eds	A04	UNKNOWN	EVs	Evs1	hsa-let-7c-5p-478577_mir	N/A	Undetermined	Undetermined	1	Undetermined	Undetermined		N/A												True	0.04	True	-1	-1	True
2022-07-21 164602_Rucci EVs1.eds	B04	UNKNOWN	EVs	Evs1	hsa-let-7c-5p-478577_mir	N/A	Undetermined	Undetermined	1	Undetermined	Undetermined		N/A												True	0.04	True	-1	-1	True
2022-07-20 180720_Rucci EVs2.eds	A07	UNKNOWN	EVs	Evs2	hsa-let-7e-5p-478579_mir	Amp	1.231	0.687	1	24.256	24.256	23.738	N/A	23.738	-0.113	0.917	4.303								True	0.045	True	3	21
2022-07-20 180720_Rucci EVs2.eds	B07	UNKNOWN	EVs	Evs2	hsa-let-7e-5p-478579_mir	Amp	1.245	0.619	1	23.895	23.895	23.738	N/A	23.738	-0.113	0.917	4.303								True	0.045	True	3	21
2022-07-21 145828_Rucci EVs3.eds	A07	UNKNOWN	EVs	Evs3	hsa-let-7e-5p-478579_mir	Amp	1.236	0.787	1	23.557	23.557	23.738	N/A	23.738	-0.113	0.917	4.303								True	0.045	True	3	20
2022-07-21 145828_Rucci EVs3.eds	B07	UNKNOWN	EVs	Evs3	hsa-let-7e-5p-478579_mir	Amp	1.239	0.88	1	23.714	23.714	23.738	N/A	23.738	-0.113	0.917	4.303								True	0.045	True	3	20
2022-07-21 164602_Rucci EVs1.eds	A07	UNKNOWN	EVs	Evs1	hsa-let-7e-5p-478579_mir	Amp	1.229	0.928	1	23.055	23.055	23.738	N/A	23.738	-0.113	0.917	4.303								True	0.045	True	3	19
2022-07-21 164602_Rucci EVs1.eds	B07	UNKNOWN	EVs	Evs1	hsa-let-7e-5p-478579_mir	Amp	1.219	0.8	1	23.954	23.954	23.738	N/A	23.738	-0.113	0.917	4.303								True	0.045	True	3	20
2022-07-20 151514_Rucci medium 4.eds	A07	UNKNOWN	Medium	medium 4	hsa-let-7e-5p-478579_mir	No Amp	0	0	1	Undetermined	Undetermined		N/A												True	0.045	True	3	39
2022-07-20 151514_Rucci medium 4.eds	B07	UNKNOWN	Medium	medium 4	hsa-let-7e-5p-478579_mir	No Amp	0	0	1	Undetermined	Undetermined		N/A												True	0.045	True	3	39
2022-07-20 151514_Rucci medium 4.eds	A08	UNKNOWN	Medium	medium 4	hsa-let-7f-5p-478578_mir	N/A	Undetermined	Undetermined	1	Undetermined	Undetermined		N/A												True	0.04	True	-1	-1	True
2022-07-20 151514_Rucci medium 4.eds	B08	UNKNOWN	Medium	medium 4	hsa-let-7f-5p-478578_mir	N/A	Undetermined	Undetermined	1	Undetermined	Undetermined		N/A												True	0.04	True	-1	-1	True
2022-07-21 164602_Rucci EVs1.eds	A08	UNKNOWN	EVs	Evs1	hsa-let-7f-5p-478578_mir	N/A	Undetermined	Undetermined	1	Undetermined	Undetermined		N/A												True	0.04	True	-1	-1	True
2022-07-21 164602_Rucci EVs1.eds	B08	UNKNOWN	EVs	Evs1	hsa-let-7f-5p-478578_mir	N/A	Undetermined	Undetermined	1	Undetermined	Undetermined		N/A												True	0.04	True	-1	-1	True
2022-07-20 180720_Rucci EVs2.eds	A08	UNKNOWN	EVs	Evs2	hsa-let-7f-5p-478578_mir	N/A	Undetermined	Undetermined	1	Undetermined	Undetermined		N/A												True	0.04	True	-1	-1	True
2022-07-20 180720_Rucci EVs2.eds	B08	UNKNOWN	EVs	Evs2	hsa-let-7f-5p-478578_mir	N/A	Undetermined	Undetermined	1	Undetermined	Undetermined		N/A												True	0.04	True	-1	-1	True
2022-07-21 145828_Rucci EVs3.eds	A08	UNKNOWN	EVs	Evs3	hsa-let-7f-5p-478578_mir	N/A	Undetermined	Undetermined	1	Undetermined	Undetermined		N/A												True	0.04	True	-1	-1	True
2022-07-21 145828_Rucci EVs3.eds	B08	UNKNOWN	EVs	Evs3	hsa-let-7f-5p-478578_mir	N/A	Undetermined	Undetermined	1	Undetermined	Undetermined		N/A												True	0.04	True	-1	-1	True
2022-07-21 164602_Rucci EVs1.eds	A09	UNKNOWN	EVs	Evs1	hsa-let-7g-5p-478580_mir	Amp	1.279	0.988	1	25.28	25.28	24.722	N/A	24.722	0.87	1.316	4.303								True	0.04	True	3	22
2022-07-21 164602_Rucci EVs1.eds	B09	UNKNOWN	EVs	Evs1	hsa-let-7g-5p-478580_mir	Amp	1.27	0.937	1	25.587	25.587	24.722	N/A	24.722	0.87	1.316	4.303								True	0.04	True	3	22
2022-07-21 145828_Rucci EVs3.eds	A09	UNKNOWN	EVs	Evs3	hsa-let-7g-5p-478580_mir	Amp	1.286	0.979	1	23.987	23.987	24.722	N/A	24.722	0.87	1.316	4.303								True	0.04	True	3	21
2022-07-21 145828_Rucci EVs3.eds	B09	UNKNOWN	EVs	Evs3	hsa-let-7g-5p-478580_mir	Amp	1.292	0.973	1	24.218	24.218	24.722	N/A	24.722	0.87	1.316	4.303								True	0.04	True	3	21
2022-07-20 180720_Rucci EVs2.eds	A09	UNKNOWN	EVs	Evs2	hsa-let-7g-5p-478580_mir	Amp	1.268	0.917	1	24.514	24.514	24.722	N/A	24.722	0.87	1.316	4.303								True	0.04	True	3	21
2022-07-20 180720_Rucci EVs2.eds	B09	UNKNOWN	EVs	Evs2	hsa-let-7g-5p-478580_mir	Amp	1.264	0.835	1	24.746	24.746	24.722	N/A	24.722	0.87	1.316	4.303								True	0.04	True	3	22
2022-07-20 151514_Rucci medium 4.eds	A09	UNKNOWN	Medium	medium 4	hsa-let-7g-5p-478580_mir	No Amp	0	0	1	Undetermined	Undetermined		N/A												True	0.04	True	3	27
2022-07-20 151514_Rucci medium 4.eds	B09	UNKNOWN	Medium	medium 4	hsa-let-7g-5p-478580_mir	No Amp	0	0	1	Undetermined	Undetermined		N/A												True	0.04	True	3	28
2022-07-21 145828_Rucci EVs3.eds	A15	UNKNOWN	EVs	Evs3	hsa-miR-103a-3p-478253_mir	N/A	Undetermined	Undetermined	1	Undetermined	Undetermined		N/A												True	0.04	True	-1	-1	True
2022-07-21 145828_Rucci EVs3.eds	B15	UNKNOWN	EVs	Evs3	hsa-miR-103a-3p-478253_mir	N/A	Undetermined	Undetermined	1	Undetermined	Undetermined		N/A												True	0.04	True	-1	-1	True
2022-07-21 164602_Rucci EVs1.eds	A15	UNKNOWN	EVs	Evs1	hsa-miR-103a-3p-478253_mir	N/A	Undetermined	Undetermined	1	Undetermined	Undetermined		N/A												True	0.04	True	-1	-1	True
2022-07-21 164602_Rucci EVs1.eds	B15	UNKNOWN	EVs	Evs1	hsa-miR-103a-3p-478253_mir	N/A	Undetermined	Undetermined	1	Undetermined	Undetermined		N/A												True	0.04	True	-1	-1	True
2022-07-20 180720_Rucci EVs2.eds	A15	UNKNOWN	EVs	Evs2	hsa-miR-103a-3p-478253_mir	N/A	Undetermined	Undetermined	1	Undetermined	Undetermined		N/A												True	0.04	True	-1	-1	True
2022-07-20 180720_Rucci EVs2.eds	B15	UNKNOWN	EVs	Evs2	hsa-miR-103a-3p-478253_mir	N/A	Undetermined	Undetermined	1	Undetermined	Undetermined		N/A												True	0.04	True	-1	-1	True
2022-07-20 151514_Rucci medium 4.eds	A15	UNKNOWN	Medium	medium 4	hsa-miR-103a-3p-478253_mir	N/A	Undetermined	Undetermined	1	Undetermined	Undetermined		N/A												True	0.04	True	-1	-1	True
2022-07-20 151514_Rucci medium 4.eds	B15	UNKNOWN	Medium	medium 4	hsa-miR-103a-3p-478253_mir	N/A	Undetermined	Undetermined	1	Undetermined	Undetermined		N/A												True	0.04	True	-1	-1	True
2022-07-21 145828_Rucci EVs3.eds	A16	UNKNOWN	EVs	Evs3	hsa-miR-106a-5p-478225_mir	N/A	Undetermined	Undetermined	1	Undetermined	Undetermined		N/A												True	0.04	True	-1	-1	True
2022-07-21 145828_Rucci EVs3.eds	B16	UNKNOWN	EVs	Evs3	hsa-miR-106a-5p-478225_mir	N/A	Undetermined	Undetermined	1	Undetermined	Undetermined		N/A												True	0.04	True	-1	-1	True
2022-07-21 164602_Rucci EVs1.eds	A16	UNKNOWN	EVs	Evs1	hsa-miR-106a-5p-478225_mir	N/A	Undetermined	Undetermined	1	Undetermined	Undetermined		N/A												True	0.04	True	-1	-1	True
2022-07-21 164602_Rucci EVs1.eds	B16	UNKNOWN	EVs	Evs1	hsa-miR-106a-5p-478225_mir	N/A	Undetermined	Undetermined	1	Undetermined	Undetermined		N/A												True	0.04	True	-1	-1	True
2022-07-20 180720_Rucci EVs2.eds	A16	UNKNOWN	EVs	Evs2	hsa-miR-106a-5p-478225_mir	N/A	Undetermined	Undetermined	1	Undetermined	Undetermined		N/A												True	0.04	True	-1	-1	True
2022-07-20 180720_Rucci EVs2.eds	B16	UNKNOWN	EVs	Evs2	hsa-miR-106a-5p-478225_mir	N/A	Undetermined	Undetermined	1	Undetermined	Undetermined		N/A												True	0.04	True	-1	-1	True
2022-07-20 151514_Rucci medium 4.eds	A16	UNKNOWN	Medium	medium 4	hsa-miR-106a-5p-478225_mir	N/A	Undetermined	Undetermined	1	Undetermined	Undetermined		N/A												True	0.04	True	-1	-1	True
2022-07-20 151514_Rucci medium 4.eds	B16	UNKNOWN	Medium	medium 4	hsa-miR-106a-5p-478225_mir	N/A	Undetermined	Undetermined	1	Undetermined	Undetermined		N/A												True	0.04	True	-1	-1	True
2022-07-21 164602_Rucci EVs1.eds	A20	UNKNOWN	EVs	Evs1	hsa-miR-10a-5p-479241_mir	N/A	Undetermined	Undetermined	1	Undetermined	Undetermined		N/A												True	0.04	True	-1	-1	True
2022-07-21 164602_Rucci EVs1.eds	B20	UNKNOWN	EVs	Evs1	hsa-miR-10a-5p-479241_mir	N/A	Undetermined	Undetermined	1	Undetermined	Undetermined		N/A												True	0.04	True	-1	-1	True
2022-07-20 180720_Rucci EVs2.eds	A20	UNKNOWN	EVs	Evs2	hsa-miR-10a-5p-479241_mir	N/A	Undetermined	Undetermined	1	Undetermined	Undetermined		N/A												True	0.04	True	-1	-1	True
2022-07-20 180720_Rucci EVs2.eds	B20	UNKNOWN	EVs	Evs2	hsa-miR-10a-5p-479241_mir	N/A	Undetermined	Undetermined	1	Undetermined	Undetermined		N/A												True	0.04	True	-1	-1	True
2022-07-21 145828_Rucci EVs3.eds	A20	UNKNOWN	EVs	Evs3	hsa-miR-10a-5p-479241_mir	N/A	Undetermined	Undetermined	1	Undetermined	Undetermined		N/A												True	0.04	True	-1	-1	True
2022-07-21 145828_Rucci EVs3.eds	B20	UNKNOWN	EVs	Evs3	hsa-miR-10a-5p-479241_mir	N/A	Undetermined	Undetermined	1	Undetermined	Undetermined		N/A												True	0.04	True	-1	-1	True
2022-07-20 151514_Rucci medium 4.eds	A20	UNKNOWN	Medium	medium 4	hsa-miR-10a-5p-479241_mir	N/A	Undetermined	Undetermined	1	Undetermined	Undetermined		N/A												True	0.04	True	-1	-1	True
2022-07-20 151514_Rucci medium 4.eds	B20	UNKNOWN	Medium	medium 4	hsa-miR-10a-5p-479241_mir	N/A	Undetermined	Undetermined	1	Undetermined	Undetermined		N/A												True	0.04	True	-1	-1	True
2022-07-21 164602_Rucci EVs1.eds	A21	UNKNOWN	EVs	Evs1	hsa-miR-10b-5p-478494_mir	N/A	Undetermined	Undetermined	1	Undetermined	Undetermined		N/A												True	0.04	True	-1	-1	True
2022-07-21 164602_Rucci EVs1.eds	B21	UNKNOWN	EVs	Evs1	hsa-miR-10b-5p-478494_mir	N/A	Undetermined	Undetermined	1	Undetermined	Undetermined		N/A												True	0.04	True	-1	-1	True
2022-07-20 180720_Rucci EVs2.eds	A21	UNKNOWN	EVs	Evs2	hsa-miR-10b-5p-478494_mir	N/A	Undetermined	Undetermined	1	Undetermined	Undetermined		N/A												True	0.04	True	-1	-1	True
2022-07-20 180720_Rucci EVs2.eds	B21	UNKNOWN	EVs	Evs2	hsa-miR-10b-5p-478494_mir	N/A	Undetermined	Undetermined	1	Undetermined	Undetermined		N/A												True	0.04	True	-1	-1	True
2022-07-21 145828_Rucci EVs3.eds	A21	UNKNOWN	EVs	Evs3	hsa-miR-10b-5p-478494_mir	N/A	Undetermined	Undetermined	1	Undetermined	Undetermined		N/A												True	0.04	True	-1	-1	True
2022-07-21 145828_Rucci EVs3.eds	B21	UNKNOWN	EVs	Evs3	hsa-miR-10b-5p-478494_mir	N/A	Undetermined	Undetermined	1	Undetermined	Undetermined		N/A												True	0.04	True	-1	-1	True
2022-07-20 151514_Rucci medium 4.eds	A21	UNKNOWN	Medium	medium 4	hsa-miR-10b-5p-478494_mir	N/A	Undetermined	Undetermined	1	Undetermined	Undetermined		N/A												True	0.04	True	-1	-1	True
2022-07-20 151514_Rucci medium 4.eds	B21	UNKNOWN	Medium	medium 4	hsa-miR-10b-5p-478494_mir	N/A	Undetermined	Undetermined	1	Undetermined	Undetermined		N/A												True	0.04	True	-1	-1	True
2022-07-21 164602_Rucci EVs1.eds	A22	UNKNOWN	EVs	Evs1	hsa-miR-122-5p-477855_mir	N/A	Undetermined	Undetermined	1	Undetermined	Undetermined		N/A												True	0.2	True	-1	-1	True
2022-07-21 164602_Rucci EVs1.eds	B22	UNKNOWN	EVs	Evs1	hsa-miR-122-5p-477855_mir	N/A	Undetermined	Undetermined	1	Undetermined	Undetermined		N/A												True	0.2	True	-1	-1	True
2022-07-20 180720_Rucci EVs2.eds	A22	UNKNOWN	EVs	Evs2	hsa-miR-122-5p-477855_mir	N/A	Undetermined	Undetermined	1	Undetermined	Undetermined		N/A												True	0.2	True	-1	-1	True
2022-07-20 180720_Rucci EVs2.eds	B22	UNKNOWN	EVs	Evs2	hsa-miR-122-5p-477855_mir	N/A	Undetermined	Undetermined	1	Undetermined	Undetermined		N/A												True	0.2	True	-1	-1	True
2022-07-21 145828_Rucci EVs3.eds	A22	UNKNOWN	EVs	Evs3	hsa-miR-122-5p-477855_mir	N/A	Undetermined	Undetermined	1	Undetermined	Undetermined		N/A												True	0.2	True	-1	-1	True
2022-07-21 145828_Rucci EVs3.eds	B22	UNKNOWN	EVs	Evs3	hsa-miR-122-5p-477855_mir	N/A	Undetermined	Undetermined	1	Undetermined	Undetermined		N/A												True	0.2	True	-1	-1	True
2022-07-20 151514_Rucci medium 4.eds	A22	UNKNOWN	Medium	medium 4	hsa-miR-122-5p-477855_mir	N/A	Undetermined	Undetermined	1	Undetermined	Undetermined		N/A												True	0.2	True	-1	-1	True
2022-07-20 151514_Rucci medium 4.eds	B22	UNKNOWN	Medium	medium 4	hsa-miR-122-5p-477855_mir	N/A	Undetermined	Undetermined	1	Undetermined	Undetermined		N/A												True	0.2	True	-1	-1	True
2022-07-20 151514_Rucci medium 4.eds	A23	UNKNOWN	Medium	medium 4	hsa-miR-125a-5p-477884_mir	Amp	1.101	0.957	1	27.35	27.35	27.616	N/A	27.616	8.376			0			1	1	1		True	0.094	True	3	22
2022-07-20 151514_Rucci medium 4.eds	B23	UNKNOWN	Medium	medium 4	hsa-miR-125a-5p-477884_mir	Amp	1.093	0.955	1	27.881	27.881	27.616	N/A	27.616	8.376			0			1	1	1		True	0.094	True	3	23
2022-07-20 180720_Rucci EVs2.eds	A23	UNKNOWN	EVs	Evs2	hsa-miR-125a-5p-477884_mir	Amp	1.422	0.951	1	22.306	22.306	21.867	N/A	21.867	-1.984	0.795	4.303	-10.36	-13.782	-6.937	1,313.927	122.523	14,090.428		True	0.094	True	3	18
2022-07-20 180720_Rucci EVs2.eds	B23	UNKNOWN	EVs	Evs2	hsa-miR-125a-5p-477884_mir	Amp	1.402	0.964	1	22.324	22.324	21.867	N/A	21.867	-1.984	0.795	4.303	-10.36	-13.782	-6.937	1,313.927	122.523	14,090.428		True	0.094	True	3	18
2022-07-21 145828_Rucci EVs3.eds	A23	UNKNOWN	EVs	Evs3	hsa-miR-125a-5p-477884_mir	Amp	1.41	0.99	1	22.146	22.146	21.867	N/A	21.867	-1.984	0.795	4.303	-10.36	-13.782	-6.937	1,313.927	122.523	14,090.428		True	0.094	True	3	18
2022-07-21 145828_Rucci EVs3.eds	B23	UNKNOWN	EVs	Evs3	hsa-miR-125a-5p-477884_mir	Amp	1.421	0.991	1	22.167	22.167	21.867	N/A	21.867	-1.984	0.795	4.303	-10.36	-13.782	-6.937	1,313.927	122.523	14,090.428		True	0.094	True	3	18
2022-07-21 164602_Rucci EVs1.eds	A23	UNKNOWN	EVs	Evs1	hsa-miR-125a-5p-477884_mir	Amp	1.436	0.897	1	20.921	20.921	21.867	N/A	21.867	-1.984	0.795	4.303	-10.36	-13.782	-6.937	1,313.927	122.523	14,090.428		True	0.094	True	3	17
2022-07-21 164602_Rucci EVs1.eds	B23	UNKNOWN	EVs	Evs1	hsa-miR-125a-5p-477884_mir	Amp	1.433	0.987	1	21.34	21.34	21.867	N/A	21.867	-1.984	0.795	4.303	-10.36	-13.782	-6.937	1,313.927	122.523	14,090.428		True	0.094	True	3	17
2022-07-20 151514_Rucci medium 4.eds	A24	UNKNOWN	Medium	medium 4	hsa-miR-125b-5p-477885_mir	Amp	1.418	0.981	1	25.518	25.518	25.524	N/A	25.524	6.284			0			1	1	1		True	0.346	True	3	19
2022-07-20 151514_Rucci medium 4.eds	B24	UNKNOWN	Medium	medium 4	hsa-miR-125b-5p-477885_mir	Amp	1.412	0.986	1	25.53	25.53	25.524	N/A	25.524	6.284			0			1	1	1		True	0.346	True	3	19
2022-07-21 164602_Rucci EVs1.eds	A24	UNKNOWN	EVs	Evs1	hsa-miR-125b-5p-477885_mir	Amp	1.427	0.987	1	18.705	18.705	18.946	N/A	18.946	-4.905	0.938	4.303	-11.189	-15.223	-7.155	2,334.533	142.493	38,247.754		True	0.346	True	3	12
2022-07-21 164602_Rucci EVs1.eds	B24	UNKNOWN	EVs	Evs1	hsa-miR-125b-5p-477885_mir	Amp	1.443	0.988	1	18.568	18.568	18.946	N/A	18.946	-4.905	0.938	4.303	-11.189	-15.223	-7.155	2,334.533	142.493	38,247.754		True	0.346	True	3	12
2022-07-21 145828_Rucci EVs3.eds	A24	UNKNOWN	EVs	Evs3	hsa-miR-125b-5p-477885_mir	Amp	1.42	0.987	1	19.042	19.042	18.946	N/A	18.946	-4.905	0.938	4.303	-11.189	-15.223	-7.155	2,334.533	142.493	38,247.754		True	0.346	True	3	12
2022-07-21 145828_Rucci EVs3.eds	B24	UNKNOWN	EVs	Evs3	hsa-miR-125b-5p-477885_mir	Amp	1.448	0.988	1	18.988	18.988	18.946	N/A	18.946	-4.905	0.938	4.303	-11.189	-15.223	-7.155	2,334.533	142.493	38,247.754		True	0.346	True	3	12
2022-07-20 180720_Rucci EVs2.eds	A24	UNKNOWN	EVs	Evs2	hsa-miR-125b-5p-477885_mir	Amp	1.409	0.964	1	19.278	19.278	18.946	N/A	18.946	-4.905	0.938	4.303	-11.189	-15.223	-7.155	2,334.533	142.493	38,247.754		True	0.346	True	3	13
2022-07-20 180720_Rucci EVs2.eds	B24	UNKNOWN	EVs	Evs2	hsa-miR-125b-5p-477885_mir	Amp	1.424	0.985	1	19.097	19.097	18.946	N/A	18.946	-4.905	0.938	4.303	-11.189	-15.223	-7.155	2,334.533	142.493	38,247.754		True	0.346	True	3	12
2022-07-20 180720_Rucci EVs2.eds	C01	UNKNOWN	EVs	Evs2	hsa-miR-126-3p-477887_mir	N/A	Undetermined	Undetermined	1	Undetermined	Undetermined		N/A												True	0.04	True	-1	-1	True
2022-07-20 180720_Rucci EVs2.eds	D01	UNKNOWN	EVs	Evs2	hsa-miR-126-3p-477887_mir	N/A	Undetermined	Undetermined	1	Undetermined	Undetermined		N/A												True	0.04	True	-1	-1	True
2022-07-21 164602_Rucci EVs1.eds	C01	UNKNOWN	EVs	Evs1	hsa-miR-126-3p-477887_mir	N/A	Undetermined	Undetermined	1	Undetermined	Undetermined		N/A												True	0.04	True	-1	-1	True
2022-07-21 164602_Rucci EVs1.eds	D01	UNKNOWN	EVs	Evs1	hsa-miR-126-3p-477887_mir	N/A	Undetermined	Undetermined	1	Undetermined	Undetermined		N/A												True	0.04	True	-1	-1	True
2022-07-21 145828_Rucci EVs3.eds	C01	UNKNOWN	EVs	Evs3	hsa-miR-126-3p-477887_mir	N/A	Undetermined	Undetermined	1	Undetermined	Undetermined		N/A												True	0.04	True	-1	-1	True
2022-07-21 145828_Rucci EVs3.eds	D01	UNKNOWN	EVs	Evs3	hsa-miR-126-3p-477887_mir	N/A	Undetermined	Undetermined	1	Undetermined	Undetermined		N/A												True	0.04	True	-1	-1	True
2022-07-20 151514_Rucci medium 4.eds	C01	UNKNOWN	Medium	medium 4	hsa-miR-126-3p-477887_mir	N/A	Undetermined	Undetermined	1	Undetermined	Undetermined		N/A												True	0.04	True	-1	-1	True
2022-07-20 151514_Rucci medium 4.eds	D01	UNKNOWN	Medium	medium 4	hsa-miR-126-3p-477887_mir	N/A	Undetermined	Undetermined	1	Undetermined	Undetermined		N/A												True	0.04	True	-1	-1	True
2022-07-20 151514_Rucci medium 4.eds	C08	UNKNOWN	Medium	medium 4	hsa-miR-133b-480871_mir	N/A	Undetermined	Undetermined	1	Undetermined	Undetermined		N/A												True	0.04	True	-1	-1	True
2022-07-20 151514_Rucci medium 4.eds	D08	UNKNOWN	Medium	medium 4	hsa-miR-133b-480871_mir	N/A	Undetermined	Undetermined	1	Undetermined	Undetermined		N/A												True	0.04	True	-1	-1	True
2022-07-21 164602_Rucci EVs1.eds	C08	UNKNOWN	EVs	Evs1	hsa-miR-133b-480871_mir	N/A	Undetermined	Undetermined	1	Undetermined	Undetermined		N/A												True	0.04	True	-1	-1	True
2022-07-21 164602_Rucci EVs1.eds	D08	UNKNOWN	EVs	Evs1	hsa-miR-133b-480871_mir	N/A	Undetermined	Undetermined	1	Undetermined	Undetermined		N/A												True	0.04	True	-1	-1	True
2022-07-20 180720_Rucci EVs2.eds	C08	UNKNOWN	EVs	Evs2	hsa-miR-133b-480871_mir	N/A	Undetermined	Undetermined	1	Undetermined	Undetermined		N/A												True	0.04	True	-1	-1	True
2022-07-20 180720_Rucci EVs2.eds	D08	UNKNOWN	EVs	Evs2	hsa-miR-133b-480871_mir	N/A	Undetermined	Undetermined	1	Undetermined	Undetermined		N/A												True	0.04	True	-1	-1	True
2022-07-21 145828_Rucci EVs3.eds	C08	UNKNOWN	EVs	Evs3	hsa-miR-133b-480871_mir	N/A	Undetermined	Undetermined	1	Undetermined	Undetermined		N/A												True	0.04	True	-1	-1	True
2022-07-21 145828_Rucci EVs3.eds	D08	UNKNOWN	EVs	Evs3	hsa-miR-133b-480871_mir	N/A	Undetermined	Undetermined	1	Undetermined	Undetermined		N/A												True	0.04	True	-1	-1	True
2022-07-21 145828_Rucci EVs3.eds	C10	UNKNOWN	EVs	Evs3	hsa-miR-139-5p-478312_mir	N/A	Undetermined	Undetermined	1	Undetermined	Undetermined		N/A												True	0.2	True	-1	-1	True
2022-07-21 145828_Rucci EVs3.eds	D10	UNKNOWN	EVs	Evs3	hsa-miR-139-5p-478312_mir	N/A	Undetermined	Undetermined	1	Undetermined	Undetermined		N/A												True	0.2	True	-1	-1	True
2022-07-21 164602_Rucci EVs1.eds	C10	UNKNOWN	EVs	Evs1	hsa-miR-139-5p-478312_mir	N/A	Undetermined	Undetermined	1	Undetermined	Undetermined		N/A												True	0.2	True	-1	-1	True
2022-07-21 164602_Rucci EVs1.eds	D10	UNKNOWN	EVs	Evs1	hsa-miR-139-5p-478312_mir	N/A	Undetermined	Undetermined	1	Undetermined	Undetermined		N/A												True	0.2	True	-1	-1	True
2022-07-20 180720_Rucci EVs2.eds	C10	UNKNOWN	EVs	Evs2	hsa-miR-139-5p-478312_mir	N/A	Undetermined	Undetermined	1	Undetermined	Undetermined		N/A												True	0.2	True	-1	-1	True
2022-07-20 180720_Rucci EVs2.eds	D10	UNKNOWN	EVs	Evs2	hsa-miR-139-5p-478312_mir	N/A	Undetermined	Undetermined	1	Undetermined	Undetermined		N/A												True	0.2	True	-1	-1	True
2022-07-20 151514_Rucci medium 4.eds	C10	UNKNOWN	Medium	medium 4	hsa-miR-139-5p-478312_mir	N/A	Undetermined	Undetermined	1	Undetermined	Undetermined		N/A												True	0.2	True	-1	-1	True
2022-07-20 151514_Rucci medium 4.eds	D10	UNKNOWN	Medium	medium 4	hsa-miR-139-5p-478312_mir	N/A	Undetermined	Undetermined	1	Undetermined	Undetermined		N/A												True	0.2	True	-1	-1	True
2022-07-20 151514_Rucci medium 4.eds	C11	UNKNOWN	Medium	medium 4	hsa-miR-140-3p-477908_mir	Amp	0.87	0.898	1	30.638	30.638	31.022	N/A	31.022	11.782			0			1	1	1		True	0.102	True	3	24
2022-07-20 151514_Rucci medium 4.eds	D11	UNKNOWN	Medium	medium 4	hsa-miR-140-3p-477908_mir	Amp	0.886	0.544	1	31.407	31.407	31.022	N/A	31.022	11.782			0			1	1	1		True	0.102	True	3	25
2022-07-21 145828_Rucci EVs3.eds	C11	UNKNOWN	EVs	Evs3	hsa-miR-140-3p-477908_mir	Amp	1.256	0.986	1	24.046	24.046	25.081	N/A	25.081	1.229	1.3	4.303	-10.553	-16.147	-4.959	1,502.368	31.114	72,543.523		True	0.102	True	3	19
2022-07-21 145828_Rucci EVs3.eds	D11	UNKNOWN	EVs	Evs3	hsa-miR-140-3p-477908_mir	Amp	1.263	0.825	1	24.715	24.715	25.081	N/A	25.081	1.229	1.3	4.303	-10.553	-16.147	-4.959	1,502.368	31.114	72,543.523		True	0.102	True	3	20
2022-07-20 180720_Rucci EVs2.eds	C11	UNKNOWN	EVs	Evs2	hsa-miR-140-3p-477908_mir	Amp	1.25	0.793	1	25.078	25.078	25.081	N/A	25.081	1.229	1.3	4.303	-10.553	-16.147	-4.959	1,502.368	31.114	72,543.523		True	0.102	True	3	21
2022-07-20 180720_Rucci EVs2.eds	D11	UNKNOWN	EVs	Evs2	hsa-miR-140-3p-477908_mir	Amp	1.255	0.787	1	25.054	25.054	25.081	N/A	25.081	1.229	1.3	4.303	-10.553	-16.147	-4.959	1,502.368	31.114	72,543.523		True	0.102	True	3	21
2022-07-21 164602_Rucci EVs1.eds	C11	UNKNOWN	EVs	Evs1	hsa-miR-140-3p-477908_mir	Amp	1.184	0.889	1	25.802	25.802	25.081	N/A	25.081	1.229	1.3	4.303	-10.553	-16.147	-4.959	1,502.368	31.114	72,543.523		True	0.102	True	3	21
2022-07-21 164602_Rucci EVs1.eds	D11	UNKNOWN	EVs	Evs1	hsa-miR-140-3p-477908_mir	Amp	1.194	0.926	1	25.789	25.789	25.081	N/A	25.081	1.229	1.3	4.303	-10.553	-16.147	-4.959	1,502.368	31.114	72,543.523		True	0.102	True	3	21
2022-07-20 151514_Rucci medium 4.eds	C12	UNKNOWN	Medium	medium 4	hsa-miR-140-5p-477909_mir	No Amp	0	0	1	Undetermined	Undetermined		N/A												True	0.061	True	3	39
2022-07-20 151514_Rucci medium 4.eds	D12	UNKNOWN	Medium	medium 4	hsa-miR-140-5p-477909_mir	No Amp	0	0	1	Undetermined	Undetermined		N/A												True	0.061	True	3	39
2022-07-21 164602_Rucci EVs1.eds	C12	UNKNOWN	EVs	Evs1	hsa-miR-140-5p-477909_mir	Amp	1.144	0.959	1	23.715	23.715	24.379	N/A	24.379	0.527	0.732	4.303								True	0.061	True	3	20
2022-07-21 164602_Rucci EVs1.eds	D12	UNKNOWN	EVs	Evs1	hsa-miR-140-5p-477909_mir	Amp	1.149	0.906	1	24.207	24.207	24.379	N/A	24.379	0.527	0.732	4.303								True	0.061	True	3	21
2022-07-20 180720_Rucci EVs2.eds	C12	UNKNOWN	EVs	Evs2	hsa-miR-140-5p-477909_mir	Amp	1.187	0.9	1	25.083	25.083	24.379	N/A	24.379	0.527	0.732	4.303								True	0.061	True	3	22
2022-07-20 180720_Rucci EVs2.eds	D12	UNKNOWN	EVs	Evs2	hsa-miR-140-5p-477909_mir	Amp	1.204	0.783	1	25.22	25.22	24.379	N/A	24.379	0.527	0.732	4.303								True	0.061	True	3	21
2022-07-21 145828_Rucci EVs3.eds	C12	UNKNOWN	EVs	Evs3	hsa-miR-140-5p-477909_mir	Amp	1.169	0.978	1	24.234	24.234	24.379	N/A	24.379	0.527	0.732	4.303								True	0.061	True	3	21
2022-07-21 145828_Rucci EVs3.eds	D12	UNKNOWN	EVs	Evs3	hsa-miR-140-5p-477909_mir	Amp	1.173	0.948	1	23.813	23.813	24.379	N/A	24.379	0.527	0.732	4.303								True	0.061	True	3	20
2022-07-21 164602_Rucci EVs1.eds	C13	UNKNOWN	EVs	Evs1	hsa-miR-141-3p-478501_mir	N/A	Undetermined	Undetermined	1	Undetermined	Undetermined		N/A												True	0.2	True	-1	-1	True
2022-07-21 164602_Rucci EVs1.eds	D13	UNKNOWN	EVs	Evs1	hsa-miR-141-3p-478501_mir	N/A	Undetermined	Undetermined	1	Undetermined	Undetermined		N/A												True	0.2	True	-1	-1	True
2022-07-21 145828_Rucci EVs3.eds	C13	UNKNOWN	EVs	Evs3	hsa-miR-141-3p-478501_mir	N/A	Undetermined	Undetermined	1	Undetermined	Undetermined		N/A												True	0.2	True	-1	-1	True
2022-07-21 145828_Rucci EVs3.eds	D13	UNKNOWN	EVs	Evs3	hsa-miR-141-3p-478501_mir	N/A	Undetermined	Undetermined	1	Undetermined	Undetermined		N/A												True	0.2	True	-1	-1	True
2022-07-20 180720_Rucci EVs2.eds	C13	UNKNOWN	EVs	Evs2	hsa-miR-141-3p-478501_mir	N/A	Undetermined	Undetermined	1	Undetermined	Undetermined		N/A												True	0.2	True	-1	-1	True
2022-07-20 180720_Rucci EVs2.eds	D13	UNKNOWN	EVs	Evs2	hsa-miR-141-3p-478501_mir	N/A	Undetermined	Undetermined	1	Undetermined	Undetermined		N/A												True	0.2	True	-1	-1	True
2022-07-20 151514_Rucci medium 4.eds	C13	UNKNOWN	Medium	medium 4	hsa-miR-141-3p-478501_mir	N/A	Undetermined	Undetermined	1	Undetermined	Undetermined		N/A												True	0.2	True	-1	-1	True
2022-07-20 151514_Rucci medium 4.eds	D13	UNKNOWN	Medium	medium 4	hsa-miR-141-3p-478501_mir	N/A	Undetermined	Undetermined	1	Undetermined	Undetermined		N/A												True	0.2	True	-1	-1	True
2022-07-20 151514_Rucci medium 4.eds	C14	UNKNOWN	Medium	medium 4	hsa-miR-142-3p-477910_mir	N/A	Undetermined	Undetermined	1	Undetermined	Undetermined		N/A												True	0.04	True	-1	-1	True
2022-07-20 151514_Rucci medium 4.eds	D14	UNKNOWN	Medium	medium 4	hsa-miR-142-3p-477910_mir	N/A	Undetermined	Undetermined	1	Undetermined	Undetermined		N/A												True	0.04	True	-1	-1	True
2022-07-20 180720_Rucci EVs2.eds	C14	UNKNOWN	EVs	Evs2	hsa-miR-142-3p-477910_mir	N/A	Undetermined	Undetermined	1	Undetermined	Undetermined		N/A												True	0.04	True	-1	-1	True
2022-07-20 180720_Rucci EVs2.eds	D14	UNKNOWN	EVs	Evs2	hsa-miR-142-3p-477910_mir	N/A	Undetermined	Undetermined	1	Undetermined	Undetermined		N/A												True	0.04	True	-1	-1	True
2022-07-21 145828_Rucci EVs3.eds	C14	UNKNOWN	EVs	Evs3	hsa-miR-142-3p-477910_mir	N/A	Undetermined	Undetermined	1	Undetermined	Undetermined		N/A												True	0.04	True	-1	-1	True
2022-07-21 145828_Rucci EVs3.eds	D14	UNKNOWN	EVs	Evs3	hsa-miR-142-3p-477910_mir	N/A	Undetermined	Undetermined	1	Undetermined	Undetermined		N/A												True	0.04	True	-1	-1	True
2022-07-21 164602_Rucci EVs1.eds	C14	UNKNOWN	EVs	Evs1	hsa-miR-142-3p-477910_mir	N/A	Undetermined	Undetermined	1	Undetermined	Undetermined		N/A												True	0.04	True	-1	-1	True
2022-07-21 164602_Rucci EVs1.eds	D14	UNKNOWN	EVs	Evs1	hsa-miR-142-3p-477910_mir	N/A	Undetermined	Undetermined	1	Undetermined	Undetermined		N/A												True	0.04	True	-1	-1	True
2022-07-20 151514_Rucci medium 4.eds	C15	UNKNOWN	Medium	medium 4	hsa-miR-142-5p-477911_mir	N/A	Undetermined	Undetermined	1	Undetermined	Undetermined		N/A												True	0.2	True	-1	-1	True
2022-07-20 151514_Rucci medium 4.eds	D15	UNKNOWN	Medium	medium 4	hsa-miR-142-5p-477911_mir	N/A	Undetermined	Undetermined	1	Undetermined	Undetermined		N/A												True	0.2	True	-1	-1	True
2022-07-21 145828_Rucci EVs3.eds	C15	UNKNOWN	EVs	Evs3	hsa-miR-142-5p-477911_mir	N/A	Undetermined	Undetermined	1	Undetermined	Undetermined		N/A												True	0.2	True	-1	-1	True
2022-07-21 145828_Rucci EVs3.eds	D15	UNKNOWN	EVs	Evs3	hsa-miR-142-5p-477911_mir	N/A	Undetermined	Undetermined	1	Undetermined	Undetermined		N/A												True	0.2	True	-1	-1	True
2022-07-20 180720_Rucci EVs2.eds	C15	UNKNOWN	EVs	Evs2	hsa-miR-142-5p-477911_mir	N/A	Undetermined	Undetermined	1	Undetermined	Undetermined		N/A												True	0.2	True	-1	-1	True
2022-07-20 180720_Rucci EVs2.eds	D15	UNKNOWN	EVs	Evs2	hsa-miR-142-5p-477911_mir	N/A	Undetermined	Undetermined	1	Undetermined	Undetermined		N/A												True	0.2	True	-1	-1	True
2022-07-21 164602_Rucci EVs1.eds	C15	UNKNOWN	EVs	Evs1	hsa-miR-142-5p-477911_mir	N/A	Undetermined	Undetermined	1	Undetermined	Undetermined		N/A												True	0.2	True	-1	-1	True
2022-07-21 164602_Rucci EVs1.eds	D15	UNKNOWN	EVs	Evs1	hsa-miR-142-5p-477911_mir	N/A	Undetermined	Undetermined	1	Undetermined	Undetermined		N/A												True	0.2	True	-1	-1	True
2022-07-21 145828_Rucci EVs3.eds	C16	UNKNOWN	EVs	Evs3	hsa-miR-143-3p-477912_mir	Amp	1.38	0.937	1	22.161	22.161	22.041	N/A	22.041	-1.81	0.953	4.303	-20.673	-24.773	-16.573	1,671,840.125	97,495.266	28,668,564.000		True	0.234	True	3	17
2022-07-21 145828_Rucci EVs3.eds	D16	UNKNOWN	EVs	Evs3	hsa-miR-143-3p-477912_mir	Amp	1.382	0.952	1	22.157	22.157	22.041	N/A	22.041	-1.81	0.953	4.303	-20.673	-24.773	-16.573	1,671,840.125	97,495.266	28,668,564.000		True	0.234	True	3	17
2022-07-20 180720_Rucci EVs2.eds	C16	UNKNOWN	EVs	Evs2	hsa-miR-143-3p-477912_mir	Amp	1.377	0.926	1	22.497	22.497	22.041	N/A	22.041	-1.81	0.953	4.303	-20.673	-24.773	-16.573	1,671,840.125	97,495.266	28,668,564.000		True	0.234	True	3	17
2022-07-20 180720_Rucci EVs2.eds	D16	UNKNOWN	EVs	Evs2	hsa-miR-143-3p-477912_mir	Amp	1.392	0.86	1	21.983	21.983	22.041	N/A	22.041	-1.81	0.953	4.303	-20.673	-24.773	-16.573	1,671,840.125	97,495.266	28,668,564.000		True	0.234	True	3	16
2022-07-21 164602_Rucci EVs1.eds	C16	UNKNOWN	EVs	Evs1	hsa-miR-143-3p-477912_mir	Amp	1.384	0.918	1	22.046	22.046	22.041	N/A	22.041	-1.81	0.953	4.303	-20.673	-24.773	-16.573	1,671,840.125	97,495.266	28,668,564.000		True	0.234	True	3	17
2022-07-21 164602_Rucci EVs1.eds	D16	UNKNOWN	EVs	Evs1	hsa-miR-143-3p-477912_mir	Amp	1.374	0.958	1	21.403	21.403	22.041	N/A	22.041	-1.81	0.953	4.303	-20.673	-24.773	-16.573	1,671,840.125	97,495.266	28,668,564.000		True	0.234	True	3	12
2022-07-20 151514_Rucci medium 4.eds	C16	UNKNOWN	Medium	medium 4	hsa-miR-143-3p-477912_mir		0.781	0.061	1	38.103	38.103	38.103	N/A	38.103	18.863			0			1	1	1		True	0.234	True	3	23
2022-07-20 151514_Rucci medium 4.eds	D16	UNKNOWN	Medium	medium 4	hsa-miR-143-3p-477912_mir	No Amp	0.789	0	1	Undetermined	Undetermined	38.103	N/A	38.103	18.863			0			1	1	1		True	0.234	True	3	25
2022-07-20 151514_Rucci medium 4.eds	C18	UNKNOWN	Medium	medium 4	hsa-miR-144-5p-477914_mir	N/A	Undetermined	Undetermined	1	Undetermined	Undetermined		N/A												True	0.2	True	-1	-1	True
2022-07-20 151514_Rucci medium 4.eds	D18	UNKNOWN	Medium	medium 4	hsa-miR-144-5p-477914_mir	N/A	Undetermined	Undetermined	1	Undetermined	Undetermined		N/A												True	0.2	True	-1	-1	True
2022-07-21 145828_Rucci EVs3.eds	C18	UNKNOWN	EVs	Evs3	hsa-miR-144-5p-477914_mir	N/A	Undetermined	Undetermined	1	Undetermined	Undetermined		N/A												True	0.2	True	-1	-1	True
2022-07-21 145828_Rucci EVs3.eds	D18	UNKNOWN	EVs	Evs3	hsa-miR-144-5p-477914_mir	N/A	Undetermined	Undetermined	1	Undetermined	Undetermined		N/A												True	0.2	True	-1	-1	True
2022-07-20 180720_Rucci EVs2.eds	C18	UNKNOWN	EVs	Evs2	hsa-miR-144-5p-477914_mir	N/A	Undetermined	Undetermined	1	Undetermined	Undetermined		N/A												True	0.2	True	-1	-1	True
2022-07-20 180720_Rucci EVs2.eds	D18	UNKNOWN	EVs	Evs2	hsa-miR-144-5p-477914_mir	N/A	Undetermined	Undetermined	1	Undetermined	Undetermined		N/A												True	0.2	True	-1	-1	True
2022-07-21 164602_Rucci EVs1.eds	C18	UNKNOWN	EVs	Evs1	hsa-miR-144-5p-477914_mir	N/A	Undetermined	Undetermined	1	Undetermined	Undetermined		N/A												True	0.2	True	-1	-1	True
2022-07-21 164602_Rucci EVs1.eds	D18	UNKNOWN	EVs	Evs1	hsa-miR-144-5p-477914_mir	N/A	Undetermined	Undetermined	1	Undetermined	Undetermined		N/A												True	0.2	True	-1	-1	True
2022-07-20 151514_Rucci medium 4.eds	C21	UNKNOWN	Medium	medium 4	hsa-miR-146b-5p-478513_mir	N/A	Undetermined	Undetermined	1	Undetermined	Undetermined		N/A												True	0.04	True	-1	-1	True
2022-07-20 151514_Rucci medium 4.eds	D21	UNKNOWN	Medium	medium 4	hsa-miR-146b-5p-478513_mir	N/A	Undetermined	Undetermined	1	Undetermined	Undetermined		N/A												True	0.04	True	-1	-1	True
2022-07-21 164602_Rucci EVs1.eds	C21	UNKNOWN	EVs	Evs1	hsa-miR-146b-5p-478513_mir	N/A	Undetermined	Undetermined	1	Undetermined	Undetermined		N/A												True	0.04	True	-1	-1	True
2022-07-21 164602_Rucci EVs1.eds	D21	UNKNOWN	EVs	Evs1	hsa-miR-146b-5p-478513_mir	N/A	Undetermined	Undetermined	1	Undetermined	Undetermined		N/A												True	0.04	True	-1	-1	True
2022-07-20 180720_Rucci EVs2.eds	C21	UNKNOWN	EVs	Evs2	hsa-miR-146b-5p-478513_mir	N/A	Undetermined	Undetermined	1	Undetermined	Undetermined		N/A												True	0.04	True	-1	-1	True
2022-07-20 180720_Rucci EVs2.eds	D21	UNKNOWN	EVs	Evs2	hsa-miR-146b-5p-478513_mir	N/A	Undetermined	Undetermined	1	Undetermined	Undetermined		N/A												True	0.04	True	-1	-1	True
2022-07-21 145828_Rucci EVs3.eds	C21	UNKNOWN	EVs	Evs3	hsa-miR-146b-5p-478513_mir	N/A	Undetermined	Undetermined	1	Undetermined	Undetermined		N/A												True	0.04	True	-1	-1	True
2022-07-21 145828_Rucci EVs3.eds	D21	UNKNOWN	EVs	Evs3	hsa-miR-146b-5p-478513_mir	N/A	Undetermined	Undetermined	1	Undetermined	Undetermined		N/A												True	0.04	True	-1	-1	True
2022-07-21 145828_Rucci EVs3.eds	C22	UNKNOWN	EVs	Evs3	hsa-miR-148a-3p-477814_mir	Amp	1.414	0.992	1	22.164	22.164	22.629	N/A	22.629	-1.222	1.01	4.303	-11.105	-15.448	-6.761	2,202.230	108.462	44,714.609		True	0.117	True	3	17
2022-07-21 145828_Rucci EVs3.eds	D22	UNKNOWN	EVs	Evs3	hsa-miR-148a-3p-477814_mir	Amp	1.409	0.981	1	22.506	22.506	22.629	N/A	22.629	-1.222	1.01	4.303	-11.105	-15.448	-6.761	2,202.230	108.462	44,714.609		True	0.117	True	3	18
2022-07-20 180720_Rucci EVs2.eds	C22	UNKNOWN	EVs	Evs2	hsa-miR-148a-3p-477814_mir	Amp	1.405	0.934	1	23.007	23.007	22.629	N/A	22.629	-1.222	1.01	4.303	-11.105	-15.448	-6.761	2,202.230	108.462	44,714.609		True	0.117	True	3	19
2022-07-20 180720_Rucci EVs2.eds	D22	UNKNOWN	EVs	Evs2	hsa-miR-148a-3p-477814_mir	Amp	1.404	0.956	1	22.775	22.775	22.629	N/A	22.629	-1.222	1.01	4.303	-11.105	-15.448	-6.761	2,202.230	108.462	44,714.609		True	0.117	True	3	18
2022-07-21 164602_Rucci EVs1.eds	C22	UNKNOWN	EVs	Evs1	hsa-miR-148a-3p-477814_mir	Amp	1.418	0.971	1	22.399	22.399	22.629	N/A	22.629	-1.222	1.01	4.303	-11.105	-15.448	-6.761	2,202.230	108.462	44,714.609		True	0.117	True	3	17
2022-07-21 164602_Rucci EVs1.eds	D22	UNKNOWN	EVs	Evs1	hsa-miR-148a-3p-477814_mir	Amp	1.407	0.994	1	22.924	22.924	22.629	N/A	22.629	-1.222	1.01	4.303	-11.105	-15.448	-6.761	2,202.230	108.462	44,714.609		True	0.117	True	3	18
2022-07-20 151514_Rucci medium 4.eds	C22	UNKNOWN	Medium	medium 4	hsa-miR-148a-3p-477814_mir	Amp	1.185	0.974	1	29.274	29.274	29.123	N/A	29.123	9.882			0			1	1	1		True	0.117	True	3	25
2022-07-20 151514_Rucci medium 4.eds	D22	UNKNOWN	Medium	medium 4	hsa-miR-148a-3p-477814_mir	Amp	1.191	0.967	1	28.971	28.971	29.123	N/A	29.123	9.882			0			1	1	1		True	0.117	True	3	24
2022-07-20 151514_Rucci medium 4.eds	C23	UNKNOWN	Medium	medium 4	hsa-miR-148b-3p-477824_mir	Amp	1.079	0.96	1	30.457	30.457	30.285	N/A	30.285	11.045			0			1	1	1		True	0.091	True	3	26
2022-07-20 151514_Rucci medium 4.eds	D23	UNKNOWN	Medium	medium 4	hsa-miR-148b-3p-477824_mir	Amp	1.089	0.921	1	30.114	30.114	30.285	N/A	30.285	11.045			0			1	1	1		True	0.091	True	3	26
2022-07-20 180720_Rucci EVs2.eds	C23	UNKNOWN	EVs	Evs2	hsa-miR-148b-3p-477824_mir	Amp	1.392	0.947	1	24.979	24.979	24.388	N/A	24.388	0.537	0.851	4.303	-10.508	-14.169	-6.847	1,456.434	115.148	18,421.498		True	0.091	True	3	21
2022-07-20 180720_Rucci EVs2.eds	D23	UNKNOWN	EVs	Evs2	hsa-miR-148b-3p-477824_mir	Amp	1.39	0.944	1	25.145	25.145	24.388	N/A	24.388	0.537	0.851	4.303	-10.508	-14.169	-6.847	1,456.434	115.148	18,421.498		True	0.091	True	3	21
2022-07-21 145828_Rucci EVs3.eds	C23	UNKNOWN	EVs	Evs3	hsa-miR-148b-3p-477824_mir	Amp	1.414	0.988	1	23.844	23.844	24.388	N/A	24.388	0.537	0.851	4.303	-10.508	-14.169	-6.847	1,456.434	115.148	18,421.498		True	0.091	True	3	19
2022-07-21 145828_Rucci EVs3.eds	D23	UNKNOWN	EVs	Evs3	hsa-miR-148b-3p-477824_mir	Amp	1.393	0.991	1	23.845	23.845	24.388	N/A	24.388	0.537	0.851	4.303	-10.508	-14.169	-6.847	1,456.434	115.148	18,421.498		True	0.091	True	3	19
2022-07-21 164602_Rucci EVs1.eds	C23	UNKNOWN	EVs	Evs1	hsa-miR-148b-3p-477824_mir	Amp	1.4	0.985	1	24.079	24.079	24.388	N/A	24.388	0.537	0.851	4.303	-10.508	-14.169	-6.847	1,456.434	115.148	18,421.498		True	0.091	True	3	20
2022-07-21 164602_Rucci EVs1.eds	D23	UNKNOWN	EVs	Evs1	hsa-miR-148b-3p-477824_mir	Amp	1.373	0.992	1	24.437	24.437	24.388	N/A	24.388	0.537	0.851	4.303	-10.508	-14.169	-6.847	1,456.434	115.148	18,421.498		True	0.091	True	3	20
2022-07-21 145828_Rucci EVs3.eds	C24	UNKNOWN	EVs	Evs3	hsa-miR-150-5p-477918_mir	N/A	Undetermined	Undetermined	1	Undetermined	Undetermined		N/A												True	0.04	True	-1	-1	True
2022-07-21 145828_Rucci EVs3.eds	D24	UNKNOWN	EVs	Evs3	hsa-miR-150-5p-477918_mir	N/A	Undetermined	Undetermined	1	Undetermined	Undetermined		N/A												True	0.04	True	-1	-1	True
2022-07-20 180720_Rucci EVs2.eds	C24	UNKNOWN	EVs	Evs2	hsa-miR-150-5p-477918_mir	N/A	Undetermined	Undetermined	1	Undetermined	Undetermined		N/A												True	0.04	True	-1	-1	True
2022-07-20 180720_Rucci EVs2.eds	D24	UNKNOWN	EVs	Evs2	hsa-miR-150-5p-477918_mir	N/A	Undetermined	Undetermined	1	Undetermined	Undetermined		N/A												True	0.04	True	-1	-1	True
2022-07-21 164602_Rucci EVs1.eds	C24	UNKNOWN	EVs	Evs1	hsa-miR-150-5p-477918_mir	N/A	Undetermined	Undetermined	1	Undetermined	Undetermined		N/A												True	0.04	True	-1	-1	True
2022-07-21 164602_Rucci EVs1.eds	D24	UNKNOWN	EVs	Evs1	hsa-miR-150-5p-477918_mir	N/A	Undetermined	Undetermined	1	Undetermined	Undetermined		N/A												True	0.04	True	-1	-1	True
2022-07-20 151514_Rucci medium 4.eds	C24	UNKNOWN	Medium	medium 4	hsa-miR-150-5p-477918_mir	N/A	Undetermined	Undetermined	1	Undetermined	Undetermined		N/A												True	0.04	True	-1	-1	True
2022-07-20 151514_Rucci medium 4.eds	D24	UNKNOWN	Medium	medium 4	hsa-miR-150-5p-477918_mir	N/A	Undetermined	Undetermined	1	Undetermined	Undetermined		N/A												True	0.04	True	-1	-1	True
2022-07-21 164602_Rucci EVs1.eds	E02	UNKNOWN	EVs	Evs1	hsa-miR-151a-5p-478505_mir	N/A	Undetermined	Undetermined	1	Undetermined	Undetermined		N/A												True	0.04	True	-1	-1	True
2022-07-21 164602_Rucci EVs1.eds	F02	UNKNOWN	EVs	Evs1	hsa-miR-151a-5p-478505_mir	N/A	Undetermined	Undetermined	1	Undetermined	Undetermined		N/A												True	0.04	True	-1	-1	True
2022-07-21 145828_Rucci EVs3.eds	E02	UNKNOWN	EVs	Evs3	hsa-miR-151a-5p-478505_mir	N/A	Undetermined	Undetermined	1	Undetermined	Undetermined		N/A												True	0.04	True	-1	-1	True
2022-07-21 145828_Rucci EVs3.eds	F02	UNKNOWN	EVs	Evs3	hsa-miR-151a-5p-478505_mir	N/A	Undetermined	Undetermined	1	Undetermined	Undetermined		N/A												True	0.04	True	-1	-1	True
2022-07-20 180720_Rucci EVs2.eds	E02	UNKNOWN	EVs	Evs2	hsa-miR-151a-5p-478505_mir	N/A	Undetermined	Undetermined	1	Undetermined	Undetermined		N/A												True	0.04	True	-1	-1	True
2022-07-20 180720_Rucci EVs2.eds	F02	UNKNOWN	EVs	Evs2	hsa-miR-151a-5p-478505_mir	N/A	Undetermined	Undetermined	1	Undetermined	Undetermined		N/A												True	0.04	True	-1	-1	True
2022-07-20 151514_Rucci medium 4.eds	E02	UNKNOWN	Medium	medium 4	hsa-miR-151a-5p-478505_mir	N/A	Undetermined	Undetermined	1	Undetermined	Undetermined		N/A												True	0.04	True	-1	-1	True
2022-07-20 151514_Rucci medium 4.eds	F02	UNKNOWN	Medium	medium 4	hsa-miR-151a-5p-478505_mir	N/A	Undetermined	Undetermined	1	Undetermined	Undetermined		N/A												True	0.04	True	-1	-1	True
2022-07-20 151514_Rucci medium 4.eds	E03	UNKNOWN	Medium	medium 4	hsa-miR-152-3p-477921_mir	N/A	Undetermined	Undetermined	1	Undetermined	Undetermined		N/A												True	0.236	True	-1	-1	True
2022-07-20 151514_Rucci medium 4.eds	F03	UNKNOWN	Medium	medium 4	hsa-miR-152-3p-477921_mir	N/A	Undetermined	Undetermined	1	Undetermined	Undetermined		N/A												True	0.236	True	-1	-1	True
2022-07-21 145828_Rucci EVs3.eds	E03	UNKNOWN	EVs	Evs3	hsa-miR-152-3p-477921_mir	Amp	1.341	0.922	1	24.814	24.814	24.662	N/A	24.662	0.81	0.91	4.303								True	0.236	True	3	19
2022-07-21 145828_Rucci EVs3.eds	F03	UNKNOWN	EVs	Evs3	hsa-miR-152-3p-477921_mir	Amp	1.337	0.988	1	24.415	24.415	24.662	N/A	24.662	0.81	0.91	4.303								True	0.236	True	3	18
2022-07-20 180720_Rucci EVs2.eds	E03	UNKNOWN	EVs	Evs2	hsa-miR-152-3p-477921_mir	Amp	1.35	0.968	1	24.857	24.857	24.662	N/A	24.662	0.81	0.91	4.303								True	0.236	True	3	19
2022-07-20 180720_Rucci EVs2.eds	F03	UNKNOWN	EVs	Evs2	hsa-miR-152-3p-477921_mir	Amp	1.332	0.946	1	25.123	25.123	24.662	N/A	24.662	0.81	0.91	4.303								True	0.236	True	3	20
2022-07-21 164602_Rucci EVs1.eds	E03	UNKNOWN	EVs	Evs1	hsa-miR-152-3p-477921_mir	Amp	1.339	0.948	1	24.61	24.61	24.662	N/A	24.662	0.81	0.91	4.303								True	0.236	True	3	19
2022-07-21 164602_Rucci EVs1.eds	F03	UNKNOWN	EVs	Evs1	hsa-miR-152-3p-477921_mir	Amp	1.327	0.98	1	24.152	24.152	24.662	N/A	24.662	0.81	0.91	4.303								True	0.236	True	3	18
2022-07-20 180720_Rucci EVs2.eds	E07	UNKNOWN	EVs	Evs2	hsa-miR-15b-3p-477929_mir	N/A	Undetermined	Undetermined	1	Undetermined	Undetermined		N/A												True	0.04	True	-1	-1	True
2022-07-20 180720_Rucci EVs2.eds	F07	UNKNOWN	EVs	Evs2	hsa-miR-15b-3p-477929_mir	N/A	Undetermined	Undetermined	1	Undetermined	Undetermined		N/A												True	0.04	True	-1	-1	True
2022-07-21 164602_Rucci EVs1.eds	E07	UNKNOWN	EVs	Evs1	hsa-miR-15b-3p-477929_mir	N/A	Undetermined	Undetermined	1	Undetermined	Undetermined		N/A												True	0.04	True	-1	-1	True
2022-07-21 164602_Rucci EVs1.eds	F07	UNKNOWN	EVs	Evs1	hsa-miR-15b-3p-477929_mir	N/A	Undetermined	Undetermined	1	Undetermined	Undetermined		N/A												True	0.04	True	-1	-1	True
2022-07-21 145828_Rucci EVs3.eds	E07	UNKNOWN	EVs	Evs3	hsa-miR-15b-3p-477929_mir	N/A	Undetermined	Undetermined	1	Undetermined	Undetermined		N/A												True	0.04	True	-1	-1	True
2022-07-21 145828_Rucci EVs3.eds	F07	UNKNOWN	EVs	Evs3	hsa-miR-15b-3p-477929_mir	N/A	Undetermined	Undetermined	1	Undetermined	Undetermined		N/A												True	0.04	True	-1	-1	True
2022-07-20 151514_Rucci medium 4.eds	E07	UNKNOWN	Medium	medium 4	hsa-miR-15b-3p-477929_mir	N/A	Undetermined	Undetermined	1	Undetermined	Undetermined		N/A												True	0.04	True	-1	-1	True
2022-07-20 151514_Rucci medium 4.eds	F07	UNKNOWN	Medium	medium 4	hsa-miR-15b-3p-477929_mir	N/A	Undetermined	Undetermined	1	Undetermined	Undetermined		N/A												True	0.04	True	-1	-1	True
2022-07-21 164602_Rucci EVs1.eds	E08	UNKNOWN	EVs	Evs1	hsa-miR-15b-5p-478313_mir	N/A	Undetermined	Undetermined	1	Undetermined	Undetermined		N/A												True	0.04	True	-1	-1	True
2022-07-21 164602_Rucci EVs1.eds	F08	UNKNOWN	EVs	Evs1	hsa-miR-15b-5p-478313_mir	N/A	Undetermined	Undetermined	1	Undetermined	Undetermined		N/A												True	0.04	True	-1	-1	True
2022-07-20 180720_Rucci EVs2.eds	E08	UNKNOWN	EVs	Evs2	hsa-miR-15b-5p-478313_mir	N/A	Undetermined	Undetermined	1	Undetermined	Undetermined		N/A												True	0.04	True	-1	-1	True
2022-07-20 180720_Rucci EVs2.eds	F08	UNKNOWN	EVs	Evs2	hsa-miR-15b-5p-478313_mir	N/A	Undetermined	Undetermined	1	Undetermined	Undetermined		N/A												True	0.04	True	-1	-1	True
2022-07-21 145828_Rucci EVs3.eds	E08	UNKNOWN	EVs	Evs3	hsa-miR-15b-5p-478313_mir	N/A	Undetermined	Undetermined	1	Undetermined	Undetermined		N/A												True	0.04	True	-1	-1	True
2022-07-21 145828_Rucci EVs3.eds	F08	UNKNOWN	EVs	Evs3	hsa-miR-15b-5p-478313_mir	N/A	Undetermined	Undetermined	1	Undetermined	Undetermined		N/A												True	0.04	True	-1	-1	True
2022-07-20 151514_Rucci medium 4.eds	E08	UNKNOWN	Medium	medium 4	hsa-miR-15b-5p-478313_mir	N/A	Undetermined	Undetermined	1	Undetermined	Undetermined		N/A												True	0.04	True	-1	-1	True
2022-07-20 151514_Rucci medium 4.eds	F08	UNKNOWN	Medium	medium 4	hsa-miR-15b-5p-478313_mir	N/A	Undetermined	Undetermined	1	Undetermined	Undetermined		N/A												True	0.04	True	-1	-1	True
2022-07-20 151514_Rucci medium 4.eds	E09	UNKNOWN	Medium	medium 4	hsa-miR-16-2-3p-477931_mir	N/A	Undetermined	Undetermined	1	Undetermined	Undetermined		N/A												True	0.073	True	-1	-1	True
2022-07-20 151514_Rucci medium 4.eds	F09	UNKNOWN	Medium	medium 4	hsa-miR-16-2-3p-477931_mir	N/A	Undetermined	Undetermined	1	Undetermined	Undetermined		N/A												True	0.073	True	-1	-1	True
2022-07-21 145828_Rucci EVs3.eds	E09	UNKNOWN	EVs	Evs3	hsa-miR-16-2-3p-477931_mir	N/A	Undetermined	Undetermined	1	Undetermined	Undetermined		N/A												True	0.073	True	-1	-1	True
2022-07-21 145828_Rucci EVs3.eds	F09	UNKNOWN	EVs	Evs3	hsa-miR-16-2-3p-477931_mir	N/A	Undetermined	Undetermined	1	Undetermined	Undetermined		N/A												True	0.073	True	-1	-1	True
2022-07-20 180720_Rucci EVs2.eds	E09	UNKNOWN	EVs	Evs2	hsa-miR-16-2-3p-477931_mir	N/A	Undetermined	Undetermined	1	Undetermined	Undetermined		N/A												True	0.073	True	-1	-1	True
2022-07-20 180720_Rucci EVs2.eds	F09	UNKNOWN	EVs	Evs2	hsa-miR-16-2-3p-477931_mir	N/A	Undetermined	Undetermined	1	Undetermined	Undetermined		N/A												True	0.073	True	-1	-1	True
2022-07-21 164602_Rucci EVs1.eds	E09	UNKNOWN	EVs	Evs1	hsa-miR-16-2-3p-477931_mir	N/A	Undetermined	Undetermined	1	Undetermined	Undetermined		N/A												True	0.073	True	-1	-1	True
2022-07-21 164602_Rucci EVs1.eds	F09	UNKNOWN	EVs	Evs1	hsa-miR-16-2-3p-477931_mir	N/A	Undetermined	Undetermined	1	Undetermined	Undetermined		N/A												True	0.073	True	-1	-1	True
2022-07-20 151514_Rucci medium 4.eds	A11	UNKNOWN	Medium	medium 4	hsa-miR-16-5p-477860_mir	Amp	1.2	0.977	1	28.652	28.652	28.678	N/A	28.678	9.438			0			1	1	1		True	0.122	True	3	24
2022-07-20 151514_Rucci medium 4.eds	B11	UNKNOWN	Medium	medium 4	hsa-miR-16-5p-477860_mir	Amp	1.16	0.979	1	29.014	29.014	28.678	N/A	28.678	9.438			0			1	1	1		True	0.122	True	3	24
2022-07-20 151514_Rucci medium 4.eds	M11	UNKNOWN	Medium	medium 4	hsa-miR-16-5p-477860_mir	Amp	1.181	0.977	1	28.533	28.533	28.678	N/A	28.678	9.438			0			1	1	1		True	0.122	True	3	23
2022-07-20 151514_Rucci medium 4.eds	N11	UNKNOWN	Medium	medium 4	hsa-miR-16-5p-477860_mir	Amp	1.191	0.978	1	28.513	28.513	28.678	N/A	28.678	9.438			0			1	1	1		True	0.122	True	3	23
2022-07-20 180720_Rucci EVs2.eds	A11	UNKNOWN	EVs	Evs2	hsa-miR-16-5p-477860_mir	Amp	1.401	0.975	1	22.103	22.103	22.313	N/A	22.313	-1.538	1.305	4.303	-10.976	-16.593	-5.36	2,014.426	41.062	98,823.516		True	0.122	True	3	17
2022-07-20 180720_Rucci EVs2.eds	B11	UNKNOWN	EVs	Evs2	hsa-miR-16-5p-477860_mir	Amp	1.406	0.906	1	22.402	22.402	22.313	N/A	22.313	-1.538	1.305	4.303	-10.976	-16.593	-5.36	2,014.426	41.062	98,823.516		True	0.122	True	3	18
2022-07-20 180720_Rucci EVs2.eds	M11	UNKNOWN	EVs	Evs2	hsa-miR-16-5p-477860_mir	Amp	1.404	0.989	1	22.146	22.146	22.313	N/A	22.313	-1.538	1.305	4.303	-10.976	-16.593	-5.36	2,014.426	41.062	98,823.516		True	0.122	True	3	17
2022-07-20 180720_Rucci EVs2.eds	N11	UNKNOWN	EVs	Evs2	hsa-miR-16-5p-477860_mir	Amp	1.397	0.975	1	22.272	22.272	22.313	N/A	22.313	-1.538	1.305	4.303	-10.976	-16.593	-5.36	2,014.426	41.062	98,823.516		True	0.122	True	3	17
2022-07-21 145828_Rucci EVs3.eds	A11	UNKNOWN	EVs	Evs3	hsa-miR-16-5p-477860_mir	Amp	1.43	0.989	1	21.7	21.7	22.313	N/A	22.313	-1.538	1.305	4.303	-10.976	-16.593	-5.36	2,014.426	41.062	98,823.516		True	0.122	True	3	17
2022-07-21 145828_Rucci EVs3.eds	B11	UNKNOWN	EVs	Evs3	hsa-miR-16-5p-477860_mir	Amp	1.4	0.987	1	21.89	21.89	22.313	N/A	22.313	-1.538	1.305	4.303	-10.976	-16.593	-5.36	2,014.426	41.062	98,823.516		True	0.122	True	3	17
2022-07-21 145828_Rucci EVs3.eds	M11	UNKNOWN	EVs	Evs3	hsa-miR-16-5p-477860_mir	Amp	1.419	0.992	1	21.741	21.741	22.313	N/A	22.313	-1.538	1.305	4.303	-10.976	-16.593	-5.36	2,014.426	41.062	98,823.516		True	0.122	True	3	17
2022-07-21 145828_Rucci EVs3.eds	N11	UNKNOWN	EVs	Evs3	hsa-miR-16-5p-477860_mir	Amp	1.424	0.94	1	21.504	21.504	22.313	N/A	22.313	-1.538	1.305	4.303	-10.976	-16.593	-5.36	2,014.426	41.062	98,823.516		True	0.122	True	3	16
2022-07-21 164602_Rucci EVs1.eds	A11	UNKNOWN	EVs	Evs1	hsa-miR-16-5p-477860_mir	Amp	1.407	0.989	1	22.87	22.87	22.313	N/A	22.313	-1.538	1.305	4.303	-10.976	-16.593	-5.36	2,014.426	41.062	98,823.516		True	0.122	True	3	18
2022-07-21 164602_Rucci EVs1.eds	B11	UNKNOWN	EVs	Evs1	hsa-miR-16-5p-477860_mir	Amp	1.388	0.982	1	23.035	23.035	22.313	N/A	22.313	-1.538	1.305	4.303	-10.976	-16.593	-5.36	2,014.426	41.062	98,823.516		True	0.122	True	3	18
2022-07-21 164602_Rucci EVs1.eds	M11	UNKNOWN	EVs	Evs1	hsa-miR-16-5p-477860_mir	Amp	1.415	0.984	1	23.058	23.058	22.313	N/A	22.313	-1.538	1.305	4.303	-10.976	-16.593	-5.36	2,014.426	41.062	98,823.516		True	0.122	True	3	19
2022-07-21 164602_Rucci EVs1.eds	N11	UNKNOWN	EVs	Evs1	hsa-miR-16-5p-477860_mir	Amp	1.399	0.993	1	23.037	23.037	22.313	N/A	22.313	-1.538	1.305	4.303	-10.976	-16.593	-5.36	2,014.426	41.062	98,823.516		True	0.122	True	3	18
2022-07-20 180720_Rucci EVs2.eds	E10	UNKNOWN	EVs	Evs2	hsa-miR-17-5p-478447_mir	Amp	1.32	0.96	1	24.448	24.448	24.465	N/A	24.465	0.613	1.182	4.303	-11.722	-16.81	-6.635	3,378.883	99.386	114,874.141		True	0.117	True	3	19
2022-07-20 180720_Rucci EVs2.eds	F10	UNKNOWN	EVs	Evs2	hsa-miR-17-5p-478447_mir	Amp	1.329	0.869	1	24.916	24.916	24.465	N/A	24.465	0.613	1.182	4.303	-11.722	-16.81	-6.635	3,378.883	99.386	114,874.141		True	0.117	True	3	21
2022-07-21 164602_Rucci EVs1.eds	E10	UNKNOWN	EVs	Evs1	hsa-miR-17-5p-478447_mir	Amp	1.329	0.994	1	24.993	24.993	24.465	N/A	24.465	0.613	1.182	4.303	-11.722	-16.81	-6.635	3,378.883	99.386	114,874.141		True	0.117	True	3	20
2022-07-21 164602_Rucci EVs1.eds	F10	UNKNOWN	EVs	Evs1	hsa-miR-17-5p-478447_mir	Amp	1.328	0.988	1	24.982	24.982	24.465	N/A	24.465	0.613	1.182	4.303	-11.722	-16.81	-6.635	3,378.883	99.386	114,874.141		True	0.117	True	3	20
2022-07-21 145828_Rucci EVs3.eds	E10	UNKNOWN	EVs	Evs3	hsa-miR-17-5p-478447_mir	Amp	1.347	0.984	1	23.63	23.63	24.465	N/A	24.465	0.613	1.182	4.303	-11.722	-16.81	-6.635	3,378.883	99.386	114,874.141		True	0.117	True	3	19
2022-07-21 145828_Rucci EVs3.eds	F10	UNKNOWN	EVs	Evs3	hsa-miR-17-5p-478447_mir	Amp	1.34	0.995	1	23.818	23.818	24.465	N/A	24.465	0.613	1.182	4.303	-11.722	-16.81	-6.635	3,378.883	99.386	114,874.141		True	0.117	True	3	19
2022-07-20 151514_Rucci medium 4.eds	E10	UNKNOWN	Medium	medium 4	hsa-miR-17-5p-478447_mir	Amp	1.333	0.983	1	31.881	31.881	31.576	N/A	31.576	12.335			0			1	1	1		True	0.117	True	3	27
2022-07-20 151514_Rucci medium 4.eds	F10	UNKNOWN	Medium	medium 4	hsa-miR-17-5p-478447_mir	Amp	1.307	0.945	1	31.27	31.27	31.576	N/A	31.576	12.335			0			1	1	1		True	0.117	True	3	27
2022-07-20 180720_Rucci EVs2.eds	E12	UNKNOWN	EVs	Evs2	hsa-miR-181a-5p-477857_mir	Amp	1.336	0.871	1	23.375	23.375	23.052	N/A	23.052	-0.8	0.772	4.303	-10.417	-13.737	-7.096	1,367.164	136.853	13,657.966		True	0.131	True	3	19
2022-07-20 180720_Rucci EVs2.eds	F12	UNKNOWN	EVs	Evs2	hsa-miR-181a-5p-477857_mir	Amp	1.343	0.779	1	23.856	23.856	23.052	N/A	23.052	-0.8	0.772	4.303	-10.417	-13.737	-7.096	1,367.164	136.853	13,657.966		True	0.131	True	3	19
2022-07-21 145828_Rucci EVs3.eds	E12	UNKNOWN	EVs	Evs3	hsa-miR-181a-5p-477857_mir	Amp	1.326	0.871	1	23.126	23.126	23.052	N/A	23.052	-0.8	0.772	4.303	-10.417	-13.737	-7.096	1,367.164	136.853	13,657.966		True	0.131	True	3	19
2022-07-21 145828_Rucci EVs3.eds	F12	UNKNOWN	EVs	Evs3	hsa-miR-181a-5p-477857_mir	Amp	1.337	0.919	1	22.932	22.932	23.052	N/A	23.052	-0.8	0.772	4.303	-10.417	-13.737	-7.096	1,367.164	136.853	13,657.966		True	0.131	True	3	18
2022-07-21 164602_Rucci EVs1.eds	E12	UNKNOWN	EVs	Evs1	hsa-miR-181a-5p-477857_mir	Amp	1.336	0.987	1	22.098	22.098	23.052	N/A	23.052	-0.8	0.772	4.303	-10.417	-13.737	-7.096	1,367.164	136.853	13,657.966		True	0.131	True	3	16
2022-07-21 164602_Rucci EVs1.eds	F12	UNKNOWN	EVs	Evs1	hsa-miR-181a-5p-477857_mir	Amp	1.326	0.914	1	22.924	22.924	23.052	N/A	23.052	-0.8	0.772	4.303	-10.417	-13.737	-7.096	1,367.164	136.853	13,657.966		True	0.131	True	3	19
2022-07-20 151514_Rucci medium 4.eds	E12	UNKNOWN	Medium	medium 4	hsa-miR-181a-5p-477857_mir	Amp	1.068	0.799	1	28.685	28.685	28.857	N/A	28.857	9.617			0			1	1	1		True	0.131	True	3	24
2022-07-20 151514_Rucci medium 4.eds	F12	UNKNOWN	Medium	medium 4	hsa-miR-181a-5p-477857_mir	Amp	1.066	0.61	1	29.03	29.03	28.857	N/A	28.857	9.617			0			1	1	1		True	0.131	True	3	24
2022-07-20 151514_Rucci medium 4.eds	E13	UNKNOWN	Medium	medium 4	hsa-miR-182-5p-477935_mir	N/A	Undetermined	Undetermined	1	Undetermined	Undetermined		N/A												True	0.04	True	-1	-1	True
2022-07-20 151514_Rucci medium 4.eds	F13	UNKNOWN	Medium	medium 4	hsa-miR-182-5p-477935_mir	N/A	Undetermined	Undetermined	1	Undetermined	Undetermined		N/A												True	0.04	True	-1	-1	True
2022-07-21 145828_Rucci EVs3.eds	E13	UNKNOWN	EVs	Evs3	hsa-miR-182-5p-477935_mir	N/A	Undetermined	Undetermined	1	Undetermined	Undetermined		N/A												True	0.04	True	-1	-1	True
2022-07-21 145828_Rucci EVs3.eds	F13	UNKNOWN	EVs	Evs3	hsa-miR-182-5p-477935_mir	N/A	Undetermined	Undetermined	1	Undetermined	Undetermined		N/A												True	0.04	True	-1	-1	True
2022-07-21 164602_Rucci EVs1.eds	E13	UNKNOWN	EVs	Evs1	hsa-miR-182-5p-477935_mir	N/A	Undetermined	Undetermined	1	Undetermined	Undetermined		N/A												True	0.04	True	-1	-1	True
2022-07-21 164602_Rucci EVs1.eds	F13	UNKNOWN	EVs	Evs1	hsa-miR-182-5p-477935_mir	N/A	Undetermined	Undetermined	1	Undetermined	Undetermined		N/A												True	0.04	True	-1	-1	True
2022-07-20 180720_Rucci EVs2.eds	E13	UNKNOWN	EVs	Evs2	hsa-miR-182-5p-477935_mir	N/A	Undetermined	Undetermined	1	Undetermined	Undetermined		N/A												True	0.04	True	-1	-1	True
2022-07-20 180720_Rucci EVs2.eds	F13	UNKNOWN	EVs	Evs2	hsa-miR-182-5p-477935_mir	N/A	Undetermined	Undetermined	1	Undetermined	Undetermined		N/A												True	0.04	True	-1	-1	True
2022-07-20 151514_Rucci medium 4.eds	E14	UNKNOWN	Medium	medium 4	hsa-miR-185-5p-477939_mir	No Amp	0	0	1	Undetermined	Undetermined		N/A												True	0.04	True	3	25
2022-07-20 151514_Rucci medium 4.eds	F14	UNKNOWN	Medium	medium 4	hsa-miR-185-5p-477939_mir	No Amp	0	0	1	Undetermined	Undetermined		N/A												True	0.04	True	3	27
2022-07-21 164602_Rucci EVs1.eds	E14	UNKNOWN	EVs	Evs1	hsa-miR-185-5p-477939_mir	Amp	1.251	0.99	1	26.515	26.515	26.563	N/A	26.563	2.711	0.909	4.303								True	0.04	True	3	23
2022-07-21 164602_Rucci EVs1.eds	F14	UNKNOWN	EVs	Evs1	hsa-miR-185-5p-477939_mir	Amp	1.242	0.965	1	26.357	26.357	26.563	N/A	26.563	2.711	0.909	4.303								True	0.04	True	3	24
2022-07-21 145828_Rucci EVs3.eds	E14	UNKNOWN	EVs	Evs3	hsa-miR-185-5p-477939_mir	Amp	1.262	0.937	1	26.1	26.1	26.563	N/A	26.563	2.711	0.909	4.303								True	0.04	True	3	23
2022-07-21 145828_Rucci EVs3.eds	F14	UNKNOWN	EVs	Evs3	hsa-miR-185-5p-477939_mir	Amp	1.261	0.896	1	26.378	26.378	26.563	N/A	26.563	2.711	0.909	4.303								True	0.04	True	3	23
2022-07-20 180720_Rucci EVs2.eds	E14	UNKNOWN	EVs	Evs2	hsa-miR-185-5p-477939_mir	Amp	1.241	0.776	1	26.707	26.707	26.563	N/A	26.563	2.711	0.909	4.303								True	0.04	True	3	24
2022-07-20 180720_Rucci EVs2.eds	F14	UNKNOWN	EVs	Evs2	hsa-miR-185-5p-477939_mir	Amp	1.236	0.737	1	27.32	27.32	26.563	N/A	26.563	2.711	0.909	4.303								True	0.04	True	3	24
2022-07-21 145828_Rucci EVs3.eds	E15	UNKNOWN	EVs	Evs3	hsa-miR-186-5p-477940_mir	Amp	1.37	0.962	1	25.882	25.882	25.975	N/A	25.975	2.124	0.93	4.303	-9.035	-13.036	-5.035	524.749	32.788	8,398.275		True	0.105	True	3	22
2022-07-21 145828_Rucci EVs3.eds	F15	UNKNOWN	EVs	Evs3	hsa-miR-186-5p-477940_mir	Amp	1.344	0.969	1	25.646	25.646	25.975	N/A	25.975	2.124	0.93	4.303	-9.035	-13.036	-5.035	524.749	32.788	8,398.275		True	0.105	True	3	22
2022-07-20 180720_Rucci EVs2.eds	E15	UNKNOWN	EVs	Evs2	hsa-miR-186-5p-477940_mir	Amp	1.365	0.893	1	26.152	26.152	25.975	N/A	25.975	2.124	0.93	4.303	-9.035	-13.036	-5.035	524.749	32.788	8,398.275		True	0.105	True	3	22
2022-07-20 180720_Rucci EVs2.eds	F15	UNKNOWN	EVs	Evs2	hsa-miR-186-5p-477940_mir	Amp	1.364	0.829	1	26.522	26.522	25.975	N/A	25.975	2.124	0.93	4.303	-9.035	-13.036	-5.035	524.749	32.788	8,398.275		True	0.105	True	3	23
2022-07-21 164602_Rucci EVs1.eds	E15	UNKNOWN	EVs	Evs1	hsa-miR-186-5p-477940_mir	Amp	1.365	0.983	1	25.98	25.98	25.975	N/A	25.975	2.124	0.93	4.303	-9.035	-13.036	-5.035	524.749	32.788	8,398.275		True	0.105	True	3	22
2022-07-21 164602_Rucci EVs1.eds	F15	UNKNOWN	EVs	Evs1	hsa-miR-186-5p-477940_mir	Amp	1.358	0.991	1	25.67	25.67	25.975	N/A	25.975	2.124	0.93	4.303	-9.035	-13.036	-5.035	524.749	32.788	8,398.275		True	0.105	True	3	21
2022-07-20 151514_Rucci medium 4.eds	E15	UNKNOWN	Medium	medium 4	hsa-miR-186-5p-477940_mir	Amp	1.304	0.942	1	30.193	30.193	30.4	N/A	30.4	11.159			0			1	1	1		True	0.105	True	3	26
2022-07-20 151514_Rucci medium 4.eds	F15	UNKNOWN	Medium	medium 4	hsa-miR-186-5p-477940_mir	Amp	1.251	0.891	1	30.606	30.606	30.4	N/A	30.4	11.159			0			1	1	1		True	0.105	True	3	26
2022-07-20 151514_Rucci medium 4.eds	E16	UNKNOWN	Medium	medium 4	hsa-miR-18a-3p-477944_mir	N/A	Undetermined	Undetermined	1	Undetermined	Undetermined		N/A												True	0.175	True	-1	-1	True
2022-07-20 151514_Rucci medium 4.eds	F16	UNKNOWN	Medium	medium 4	hsa-miR-18a-3p-477944_mir	N/A	Undetermined	Undetermined	1	Undetermined	Undetermined		N/A												True	0.175	True	-1	-1	True
2022-07-21 164602_Rucci EVs1.eds	E16	UNKNOWN	EVs	Evs1	hsa-miR-18a-3p-477944_mir	N/A	Undetermined	Undetermined	1	Undetermined	Undetermined		N/A												True	0.175	True	-1	-1	True
2022-07-21 164602_Rucci EVs1.eds	F16	UNKNOWN	EVs	Evs1	hsa-miR-18a-3p-477944_mir	N/A	Undetermined	Undetermined	1	Undetermined	Undetermined		N/A												True	0.175	True	-1	-1	True
2022-07-20 180720_Rucci EVs2.eds	E16	UNKNOWN	EVs	Evs2	hsa-miR-18a-3p-477944_mir	N/A	Undetermined	Undetermined	1	Undetermined	Undetermined		N/A												True	0.175	True	-1	-1	True
2022-07-20 180720_Rucci EVs2.eds	F16	UNKNOWN	EVs	Evs2	hsa-miR-18a-3p-477944_mir	N/A	Undetermined	Undetermined	1	Undetermined	Undetermined		N/A												True	0.175	True	-1	-1	True
2022-07-21 145828_Rucci EVs3.eds	E16	UNKNOWN	EVs	Evs3	hsa-miR-18a-3p-477944_mir	N/A	Undetermined	Undetermined	1	Undetermined	Undetermined		N/A												True	0.175	True	-1	-1	True
2022-07-21 145828_Rucci EVs3.eds	F16	UNKNOWN	EVs	Evs3	hsa-miR-18a-3p-477944_mir	N/A	Undetermined	Undetermined	1	Undetermined	Undetermined		N/A												True	0.175	True	-1	-1	True
2022-07-20 180720_Rucci EVs2.eds	E17	UNKNOWN	EVs	Evs2	hsa-miR-18a-5p-478551_mir	N/A	Undetermined	Undetermined	1	Undetermined	Undetermined		N/A												True	0.04	True	-1	-1	True
2022-07-20 180720_Rucci EVs2.eds	F17	UNKNOWN	EVs	Evs2	hsa-miR-18a-5p-478551_mir	N/A	Undetermined	Undetermined	1	Undetermined	Undetermined		N/A												True	0.04	True	-1	-1	True
2022-07-21 164602_Rucci EVs1.eds	E17	UNKNOWN	EVs	Evs1	hsa-miR-18a-5p-478551_mir	N/A	Undetermined	Undetermined	1	Undetermined	Undetermined		N/A												True	0.04	True	-1	-1	True
2022-07-21 164602_Rucci EVs1.eds	F17	UNKNOWN	EVs	Evs1	hsa-miR-18a-5p-478551_mir	N/A	Undetermined	Undetermined	1	Undetermined	Undetermined		N/A												True	0.04	True	-1	-1	True
2022-07-21 145828_Rucci EVs3.eds	E17	UNKNOWN	EVs	Evs3	hsa-miR-18a-5p-478551_mir	N/A	Undetermined	Undetermined	1	Undetermined	Undetermined		N/A												True	0.04	True	-1	-1	True
2022-07-21 145828_Rucci EVs3.eds	F17	UNKNOWN	EVs	Evs3	hsa-miR-18a-5p-478551_mir	N/A	Undetermined	Undetermined	1	Undetermined	Undetermined		N/A												True	0.04	True	-1	-1	True
2022-07-20 151514_Rucci medium 4.eds	E17	UNKNOWN	Medium	medium 4	hsa-miR-18a-5p-478551_mir	N/A	Undetermined	Undetermined	1	Undetermined	Undetermined		N/A												True	0.04	True	-1	-1	True
2022-07-20 151514_Rucci medium 4.eds	F17	UNKNOWN	Medium	medium 4	hsa-miR-18a-5p-478551_mir	N/A	Undetermined	Undetermined	1	Undetermined	Undetermined		N/A												True	0.04	True	-1	-1	True
2022-07-21 145828_Rucci EVs3.eds	E18	UNKNOWN	EVs	Evs3	hsa-miR-18b-5p-478584_mir	N/A	Undetermined	Undetermined	1	Undetermined	Undetermined		N/A												True	0.07	True	-1	-1	True
2022-07-21 145828_Rucci EVs3.eds	F18	UNKNOWN	EVs	Evs3	hsa-miR-18b-5p-478584_mir	N/A	Undetermined	Undetermined	1	Undetermined	Undetermined		N/A												True	0.07	True	-1	-1	True
2022-07-20 180720_Rucci EVs2.eds	E18	UNKNOWN	EVs	Evs2	hsa-miR-18b-5p-478584_mir	N/A	Undetermined	Undetermined	1	Undetermined	Undetermined		N/A												True	0.07	True	-1	-1	True
2022-07-20 180720_Rucci EVs2.eds	F18	UNKNOWN	EVs	Evs2	hsa-miR-18b-5p-478584_mir	N/A	Undetermined	Undetermined	1	Undetermined	Undetermined		N/A												True	0.07	True	-1	-1	True
2022-07-21 164602_Rucci EVs1.eds	E18	UNKNOWN	EVs	Evs1	hsa-miR-18b-5p-478584_mir	N/A	Undetermined	Undetermined	1	Undetermined	Undetermined		N/A												True	0.07	True	-1	-1	True
2022-07-21 164602_Rucci EVs1.eds	F18	UNKNOWN	EVs	Evs1	hsa-miR-18b-5p-478584_mir	N/A	Undetermined	Undetermined	1	Undetermined	Undetermined		N/A												True	0.07	True	-1	-1	True
2022-07-20 151514_Rucci medium 4.eds	E18	UNKNOWN	Medium	medium 4	hsa-miR-18b-5p-478584_mir	N/A	Undetermined	Undetermined	1	Undetermined	Undetermined		N/A												True	0.07	True	-1	-1	True
2022-07-20 151514_Rucci medium 4.eds	F18	UNKNOWN	Medium	medium 4	hsa-miR-18b-5p-478584_mir	N/A	Undetermined	Undetermined	1	Undetermined	Undetermined		N/A												True	0.07	True	-1	-1	True
2022-07-20 180720_Rucci EVs2.eds	E21	UNKNOWN	EVs	Evs2	hsa-miR-192-5p-478262_mir	N/A	Undetermined	Undetermined	1	Undetermined	Undetermined		N/A												True	0.04	True	-1	-1	True
2022-07-20 180720_Rucci EVs2.eds	F21	UNKNOWN	EVs	Evs2	hsa-miR-192-5p-478262_mir	N/A	Undetermined	Undetermined	1	Undetermined	Undetermined		N/A												True	0.04	True	-1	-1	True
2022-07-21 145828_Rucci EVs3.eds	E21	UNKNOWN	EVs	Evs3	hsa-miR-192-5p-478262_mir	N/A	Undetermined	Undetermined	1	Undetermined	Undetermined		N/A												True	0.04	True	-1	-1	True
2022-07-21 145828_Rucci EVs3.eds	F21	UNKNOWN	EVs	Evs3	hsa-miR-192-5p-478262_mir	N/A	Undetermined	Undetermined	1	Undetermined	Undetermined		N/A												True	0.04	True	-1	-1	True
2022-07-21 164602_Rucci EVs1.eds	E21	UNKNOWN	EVs	Evs1	hsa-miR-192-5p-478262_mir	N/A	Undetermined	Undetermined	1	Undetermined	Undetermined		N/A												True	0.04	True	-1	-1	True
2022-07-21 164602_Rucci EVs1.eds	F21	UNKNOWN	EVs	Evs1	hsa-miR-192-5p-478262_mir	N/A	Undetermined	Undetermined	1	Undetermined	Undetermined		N/A												True	0.04	True	-1	-1	True
2022-07-20 151514_Rucci medium 4.eds	E21	UNKNOWN	Medium	medium 4	hsa-miR-192-5p-478262_mir	N/A	Undetermined	Undetermined	1	Undetermined	Undetermined		N/A												True	0.04	True	-1	-1	True
2022-07-20 151514_Rucci medium 4.eds	F21	UNKNOWN	Medium	medium 4	hsa-miR-192-5p-478262_mir	N/A	Undetermined	Undetermined	1	Undetermined	Undetermined		N/A												True	0.04	True	-1	-1	True
2022-07-21 164602_Rucci EVs1.eds	E22	UNKNOWN	EVs	Evs1	hsa-miR-193b-3p-478314_mir	N/A	Undetermined	Undetermined	1	Undetermined	Undetermined		N/A												True	0.04	True	-1	-1	True
2022-07-21 164602_Rucci EVs1.eds	F22	UNKNOWN	EVs	Evs1	hsa-miR-193b-3p-478314_mir	N/A	Undetermined	Undetermined	1	Undetermined	Undetermined		N/A												True	0.04	True	-1	-1	True
2022-07-20 180720_Rucci EVs2.eds	E22	UNKNOWN	EVs	Evs2	hsa-miR-193b-3p-478314_mir	N/A	Undetermined	Undetermined	1	Undetermined	Undetermined		N/A												True	0.04	True	-1	-1	True
2022-07-20 180720_Rucci EVs2.eds	F22	UNKNOWN	EVs	Evs2	hsa-miR-193b-3p-478314_mir	N/A	Undetermined	Undetermined	1	Undetermined	Undetermined		N/A												True	0.04	True	-1	-1	True
2022-07-21 145828_Rucci EVs3.eds	E22	UNKNOWN	EVs	Evs3	hsa-miR-193b-3p-478314_mir	N/A	Undetermined	Undetermined	1	Undetermined	Undetermined		N/A												True	0.04	True	-1	-1	True
2022-07-21 145828_Rucci EVs3.eds	F22	UNKNOWN	EVs	Evs3	hsa-miR-193b-3p-478314_mir	N/A	Undetermined	Undetermined	1	Undetermined	Undetermined		N/A												True	0.04	True	-1	-1	True
2022-07-20 151514_Rucci medium 4.eds	E22	UNKNOWN	Medium	medium 4	hsa-miR-193b-3p-478314_mir	N/A	Undetermined	Undetermined	1	Undetermined	Undetermined		N/A												True	0.04	True	-1	-1	True
2022-07-20 151514_Rucci medium 4.eds	F22	UNKNOWN	Medium	medium 4	hsa-miR-193b-3p-478314_mir	N/A	Undetermined	Undetermined	1	Undetermined	Undetermined		N/A												True	0.04	True	-1	-1	True
2022-07-21 145828_Rucci EVs3.eds	E24	UNKNOWN	EVs	Evs3	hsa-miR-195-5p-477957_mir	Amp	1.252	0.983	1	26.587	26.587	27.445	N/A	27.445	3.594	1.007	4.303								True	0.123	True	3	21
2022-07-21 145828_Rucci EVs3.eds	F24	UNKNOWN	EVs	Evs3	hsa-miR-195-5p-477957_mir	Amp	1.249	0.983	1	26.787	26.787	27.445	N/A	27.445	3.594	1.007	4.303								True	0.123	True	3	22
2022-07-20 180720_Rucci EVs2.eds	E24	UNKNOWN	EVs	Evs2	hsa-miR-195-5p-477957_mir	Amp	1.228	0.962	1	27.889	27.889	27.445	N/A	27.445	3.594	1.007	4.303								True	0.123	True	3	23
2022-07-20 180720_Rucci EVs2.eds	F24	UNKNOWN	EVs	Evs2	hsa-miR-195-5p-477957_mir	Amp	1.23	0.911	1	28.08	28.08	27.445	N/A	27.445	3.594	1.007	4.303								True	0.123	True	3	23
2022-07-21 164602_Rucci EVs1.eds	E24	UNKNOWN	EVs	Evs1	hsa-miR-195-5p-477957_mir	Amp	1.193	0.988	1	27.564	27.564	27.445	N/A	27.445	3.594	1.007	4.303								True	0.123	True	3	22
2022-07-21 164602_Rucci EVs1.eds	F24	UNKNOWN	EVs	Evs1	hsa-miR-195-5p-477957_mir	Amp	1.172	0.987	1	27.765	27.765	27.445	N/A	27.445	3.594	1.007	4.303								True	0.123	True	3	22
2022-07-20 151514_Rucci medium 4.eds	E24	UNKNOWN	Medium	medium 4	hsa-miR-195-5p-477957_mir	No Amp	0.592	0	1	Undetermined	Undetermined		N/A												True	0.123	True	3	26
2022-07-20 151514_Rucci medium 4.eds	F24	UNKNOWN	Medium	medium 4	hsa-miR-195-5p-477957_mir	No Amp	0.505	0	1	Undetermined	Undetermined		N/A												True	0.123	True	3	39
2022-07-20 151514_Rucci medium 4.eds	G01	UNKNOWN	Medium	medium 4	hsa-miR-197-3p-477959_mir	N/A	Undetermined	Undetermined	1	Undetermined	Undetermined		N/A												True	0.04	True	-1	-1	True
2022-07-20 151514_Rucci medium 4.eds	H01	UNKNOWN	Medium	medium 4	hsa-miR-197-3p-477959_mir	N/A	Undetermined	Undetermined	1	Undetermined	Undetermined		N/A												True	0.04	True	-1	-1	True
2022-07-21 164602_Rucci EVs1.eds	G01	UNKNOWN	EVs	Evs1	hsa-miR-197-3p-477959_mir	N/A	Undetermined	Undetermined	1	Undetermined	Undetermined		N/A												True	0.04	True	-1	-1	True
2022-07-21 164602_Rucci EVs1.eds	H01	UNKNOWN	EVs	Evs1	hsa-miR-197-3p-477959_mir	N/A	Undetermined	Undetermined	1	Undetermined	Undetermined		N/A												True	0.04	True	-1	-1	True
2022-07-20 180720_Rucci EVs2.eds	G01	UNKNOWN	EVs	Evs2	hsa-miR-197-3p-477959_mir	N/A	Undetermined	Undetermined	1	Undetermined	Undetermined		N/A												True	0.04	True	-1	-1	True
2022-07-20 180720_Rucci EVs2.eds	H01	UNKNOWN	EVs	Evs2	hsa-miR-197-3p-477959_mir	N/A	Undetermined	Undetermined	1	Undetermined	Undetermined		N/A												True	0.04	True	-1	-1	True
2022-07-21 145828_Rucci EVs3.eds	G01	UNKNOWN	EVs	Evs3	hsa-miR-197-3p-477959_mir	N/A	Undetermined	Undetermined	1	Undetermined	Undetermined		N/A												True	0.04	True	-1	-1	True
2022-07-21 145828_Rucci EVs3.eds	H01	UNKNOWN	EVs	Evs3	hsa-miR-197-3p-477959_mir	N/A	Undetermined	Undetermined	1	Undetermined	Undetermined		N/A												True	0.04	True	-1	-1	True
2022-07-21 145828_Rucci EVs3.eds	G02	UNKNOWN	EVs	Evs3	hsa-miR-199a-3p_hsa-miR-199b-3p-477961_mir	Amp	1.433	0.987	1	19.73	19.73	20.024	N/A	20.024	-3.828	0.937	4.303	-10.744	-14.776	-6.713	1,715.523	104.897	28,056.359		True	0.278	True	3	13
2022-07-21 145828_Rucci EVs3.eds	H02	UNKNOWN	EVs	Evs3	hsa-miR-199a-3p_hsa-miR-199b-3p-477961_mir	Amp	1.414	0.857	1	20.412	20.412	20.024	N/A	20.024	-3.828	0.937	4.303	-10.744	-14.776	-6.713	1,715.523	104.897	28,056.359		True	0.278	True	3	16
2022-07-21 164602_Rucci EVs1.eds	G02	UNKNOWN	EVs	Evs1	hsa-miR-199a-3p_hsa-miR-199b-3p-477961_mir	Amp	1.445	0.99	1	19.671	19.671	20.024	N/A	20.024	-3.828	0.937	4.303	-10.744	-14.776	-6.713	1,715.523	104.897	28,056.359		True	0.278	True	3	14
2022-07-21 164602_Rucci EVs1.eds	H02	UNKNOWN	EVs	Evs1	hsa-miR-199a-3p_hsa-miR-199b-3p-477961_mir	Amp	1.412	0.982	1	19.786	19.786	20.024	N/A	20.024	-3.828	0.937	4.303	-10.744	-14.776	-6.713	1,715.523	104.897	28,056.359		True	0.278	True	3	13
2022-07-20 180720_Rucci EVs2.eds	G02	UNKNOWN	EVs	Evs2	hsa-miR-199a-3p_hsa-miR-199b-3p-477961_mir	Amp	1.422	0.955	1	20.267	20.267	20.024	N/A	20.024	-3.828	0.937	4.303	-10.744	-14.776	-6.713	1,715.523	104.897	28,056.359		True	0.278	True	3	15
2022-07-20 180720_Rucci EVs2.eds	H02	UNKNOWN	EVs	Evs2	hsa-miR-199a-3p_hsa-miR-199b-3p-477961_mir	Amp	1.425	0.935	1	20.279	20.279	20.024	N/A	20.024	-3.828	0.937	4.303	-10.744	-14.776	-6.713	1,715.523	104.897	28,056.359		True	0.278	True	3	14
2022-07-20 151514_Rucci medium 4.eds	G02	UNKNOWN	Medium	medium 4	hsa-miR-199a-3p_hsa-miR-199b-3p-477961_mir	Amp	1.439	0.988	1	26.116	26.116	26.157	N/A	26.157	6.917			0			1	1	1		True	0.278	True	3	20
2022-07-20 151514_Rucci medium 4.eds	H02	UNKNOWN	Medium	medium 4	hsa-miR-199a-3p_hsa-miR-199b-3p-477961_mir	Amp	1.408	0.985	1	26.199	26.199	26.157	N/A	26.157	6.917			0			1	1	1		True	0.278	True	3	19
2022-07-20 151514_Rucci medium 4.eds	G04	UNKNOWN	Medium	medium 4	hsa-miR-19a-3p-479228_mir	N/A	Undetermined	Undetermined	1	Undetermined	Undetermined		N/A												True	0.04	True	-1	-1	True
2022-07-20 151514_Rucci medium 4.eds	H04	UNKNOWN	Medium	medium 4	hsa-miR-19a-3p-479228_mir	N/A	Undetermined	Undetermined	1	Undetermined	Undetermined		N/A												True	0.04	True	-1	-1	True
2022-07-21 164602_Rucci EVs1.eds	G04	UNKNOWN	EVs	Evs1	hsa-miR-19a-3p-479228_mir	N/A	Undetermined	Undetermined	1	Undetermined	Undetermined		N/A												True	0.04	True	-1	-1	True
2022-07-21 164602_Rucci EVs1.eds	H04	UNKNOWN	EVs	Evs1	hsa-miR-19a-3p-479228_mir	N/A	Undetermined	Undetermined	1	Undetermined	Undetermined		N/A												True	0.04	True	-1	-1	True
2022-07-20 180720_Rucci EVs2.eds	G04	UNKNOWN	EVs	Evs2	hsa-miR-19a-3p-479228_mir	N/A	Undetermined	Undetermined	1	Undetermined	Undetermined		N/A												True	0.04	True	-1	-1	True
2022-07-20 180720_Rucci EVs2.eds	H04	UNKNOWN	EVs	Evs2	hsa-miR-19a-3p-479228_mir	N/A	Undetermined	Undetermined	1	Undetermined	Undetermined		N/A												True	0.04	True	-1	-1	True
2022-07-21 145828_Rucci EVs3.eds	G04	UNKNOWN	EVs	Evs3	hsa-miR-19a-3p-479228_mir	N/A	Undetermined	Undetermined	1	Undetermined	Undetermined		N/A												True	0.04	True	-1	-1	True
2022-07-21 145828_Rucci EVs3.eds	H04	UNKNOWN	EVs	Evs3	hsa-miR-19a-3p-479228_mir	N/A	Undetermined	Undetermined	1	Undetermined	Undetermined		N/A												True	0.04	True	-1	-1	True
2022-07-20 180720_Rucci EVs2.eds	G05	UNKNOWN	EVs	Evs2	hsa-miR-19b-3p-478264_mir	N/A	Undetermined	Undetermined	1	Undetermined	Undetermined		N/A												True	0.04	True	-1	-1	True
2022-07-20 180720_Rucci EVs2.eds	H05	UNKNOWN	EVs	Evs2	hsa-miR-19b-3p-478264_mir	N/A	Undetermined	Undetermined	1	Undetermined	Undetermined		N/A												True	0.04	True	-1	-1	True
2022-07-21 145828_Rucci EVs3.eds	G05	UNKNOWN	EVs	Evs3	hsa-miR-19b-3p-478264_mir	N/A	Undetermined	Undetermined	1	Undetermined	Undetermined		N/A												True	0.04	True	-1	-1	True
2022-07-21 145828_Rucci EVs3.eds	H05	UNKNOWN	EVs	Evs3	hsa-miR-19b-3p-478264_mir	N/A	Undetermined	Undetermined	1	Undetermined	Undetermined		N/A												True	0.04	True	-1	-1	True
2022-07-21 164602_Rucci EVs1.eds	G05	UNKNOWN	EVs	Evs1	hsa-miR-19b-3p-478264_mir	N/A	Undetermined	Undetermined	1	Undetermined	Undetermined		N/A												True	0.04	True	-1	-1	True
2022-07-21 164602_Rucci EVs1.eds	H05	UNKNOWN	EVs	Evs1	hsa-miR-19b-3p-478264_mir	N/A	Undetermined	Undetermined	1	Undetermined	Undetermined		N/A												True	0.04	True	-1	-1	True
2022-07-20 151514_Rucci medium 4.eds	G05	UNKNOWN	Medium	medium 4	hsa-miR-19b-3p-478264_mir	N/A	Undetermined	Undetermined	1	Undetermined	Undetermined		N/A												True	0.04	True	-1	-1	True
2022-07-20 151514_Rucci medium 4.eds	H05	UNKNOWN	Medium	medium 4	hsa-miR-19b-3p-478264_mir	N/A	Undetermined	Undetermined	1	Undetermined	Undetermined		N/A												True	0.04	True	-1	-1	True
2022-07-20 151514_Rucci medium 4.eds	G06	UNKNOWN	Medium	medium 4	hsa-miR-200a-3p-478490_mir	N/A	Undetermined	Undetermined	1	Undetermined	Undetermined		N/A												True	0.04	True	-1	-1	True
2022-07-20 151514_Rucci medium 4.eds	H06	UNKNOWN	Medium	medium 4	hsa-miR-200a-3p-478490_mir	N/A	Undetermined	Undetermined	1	Undetermined	Undetermined		N/A												True	0.04	True	-1	-1	True
2022-07-21 164602_Rucci EVs1.eds	G06	UNKNOWN	EVs	Evs1	hsa-miR-200a-3p-478490_mir	N/A	Undetermined	Undetermined	1	Undetermined	Undetermined		N/A												True	0.04	True	-1	-1	True
2022-07-21 164602_Rucci EVs1.eds	H06	UNKNOWN	EVs	Evs1	hsa-miR-200a-3p-478490_mir	N/A	Undetermined	Undetermined	1	Undetermined	Undetermined		N/A												True	0.04	True	-1	-1	True
2022-07-21 145828_Rucci EVs3.eds	G06	UNKNOWN	EVs	Evs3	hsa-miR-200a-3p-478490_mir	N/A	Undetermined	Undetermined	1	Undetermined	Undetermined		N/A												True	0.04	True	-1	-1	True
2022-07-21 145828_Rucci EVs3.eds	H06	UNKNOWN	EVs	Evs3	hsa-miR-200a-3p-478490_mir	N/A	Undetermined	Undetermined	1	Undetermined	Undetermined		N/A												True	0.04	True	-1	-1	True
2022-07-20 180720_Rucci EVs2.eds	G06	UNKNOWN	EVs	Evs2	hsa-miR-200a-3p-478490_mir	N/A	Undetermined	Undetermined	1	Undetermined	Undetermined		N/A												True	0.04	True	-1	-1	True
2022-07-20 180720_Rucci EVs2.eds	H06	UNKNOWN	EVs	Evs2	hsa-miR-200a-3p-478490_mir	N/A	Undetermined	Undetermined	1	Undetermined	Undetermined		N/A												True	0.04	True	-1	-1	True
2022-07-21 145828_Rucci EVs3.eds	G07	UNKNOWN	EVs	Evs3	hsa-miR-200c-3p-478351_mir	N/A	Undetermined	Undetermined	1	Undetermined	Undetermined		N/A												True	0.2	True	-1	-1	True
2022-07-21 145828_Rucci EVs3.eds	H07	UNKNOWN	EVs	Evs3	hsa-miR-200c-3p-478351_mir	N/A	Undetermined	Undetermined	1	Undetermined	Undetermined		N/A												True	0.2	True	-1	-1	True
2022-07-20 180720_Rucci EVs2.eds	G07	UNKNOWN	EVs	Evs2	hsa-miR-200c-3p-478351_mir	N/A	Undetermined	Undetermined	1	Undetermined	Undetermined		N/A												True	0.2	True	-1	-1	True
2022-07-20 180720_Rucci EVs2.eds	H07	UNKNOWN	EVs	Evs2	hsa-miR-200c-3p-478351_mir	N/A	Undetermined	Undetermined	1	Undetermined	Undetermined		N/A												True	0.2	True	-1	-1	True
2022-07-21 164602_Rucci EVs1.eds	G07	UNKNOWN	EVs	Evs1	hsa-miR-200c-3p-478351_mir	N/A	Undetermined	Undetermined	1	Undetermined	Undetermined		N/A												True	0.2	True	-1	-1	True
2022-07-21 164602_Rucci EVs1.eds	H07	UNKNOWN	EVs	Evs1	hsa-miR-200c-3p-478351_mir	N/A	Undetermined	Undetermined	1	Undetermined	Undetermined		N/A												True	0.2	True	-1	-1	True
2022-07-20 151514_Rucci medium 4.eds	G07	UNKNOWN	Medium	medium 4	hsa-miR-200c-3p-478351_mir	N/A	Undetermined	Undetermined	1	Undetermined	Undetermined		N/A												True	0.2	True	-1	-1	True
2022-07-20 151514_Rucci medium 4.eds	H07	UNKNOWN	Medium	medium 4	hsa-miR-200c-3p-478351_mir	N/A	Undetermined	Undetermined	1	Undetermined	Undetermined		N/A												True	0.2	True	-1	-1	True
2022-07-21 164602_Rucci EVs1.eds	G08	UNKNOWN	EVs	Evs1	hsa-miR-204-5p-478491_mir	N/A	Undetermined	Undetermined	1	Undetermined	Undetermined		N/A												True	0.069	True	-1	-1	True
2022-07-21 164602_Rucci EVs1.eds	H08	UNKNOWN	EVs	Evs1	hsa-miR-204-5p-478491_mir	N/A	Undetermined	Undetermined	1	Undetermined	Undetermined		N/A												True	0.069	True	-1	-1	True
2022-07-21 145828_Rucci EVs3.eds	G08	UNKNOWN	EVs	Evs3	hsa-miR-204-5p-478491_mir	N/A	Undetermined	Undetermined	1	Undetermined	Undetermined		N/A												True	0.069	True	-1	-1	True
2022-07-21 145828_Rucci EVs3.eds	H08	UNKNOWN	EVs	Evs3	hsa-miR-204-5p-478491_mir	N/A	Undetermined	Undetermined	1	Undetermined	Undetermined		N/A												True	0.069	True	-1	-1	True
2022-07-20 180720_Rucci EVs2.eds	G08	UNKNOWN	EVs	Evs2	hsa-miR-204-5p-478491_mir	N/A	Undetermined	Undetermined	1	Undetermined	Undetermined		N/A												True	0.069	True	-1	-1	True
2022-07-20 180720_Rucci EVs2.eds	H08	UNKNOWN	EVs	Evs2	hsa-miR-204-5p-478491_mir	N/A	Undetermined	Undetermined	1	Undetermined	Undetermined		N/A												True	0.069	True	-1	-1	True
2022-07-20 151514_Rucci medium 4.eds	G08	UNKNOWN	Medium	medium 4	hsa-miR-204-5p-478491_mir	N/A	Undetermined	Undetermined	1	Undetermined	Undetermined		N/A												True	0.069	True	-1	-1	True
2022-07-20 151514_Rucci medium 4.eds	H08	UNKNOWN	Medium	medium 4	hsa-miR-204-5p-478491_mir	N/A	Undetermined	Undetermined	1	Undetermined	Undetermined		N/A												True	0.069	True	-1	-1	True
2022-07-20 151514_Rucci medium 4.eds	G09	UNKNOWN	Medium	medium 4	hsa-miR-205-5p-477967_mir	N/A	Undetermined	Undetermined	1	Undetermined	Undetermined		N/A												True	0.04	True	-1	-1	True
2022-07-20 151514_Rucci medium 4.eds	H09	UNKNOWN	Medium	medium 4	hsa-miR-205-5p-477967_mir	N/A	Undetermined	Undetermined	1	Undetermined	Undetermined		N/A												True	0.04	True	-1	-1	True
2022-07-21 145828_Rucci EVs3.eds	G09	UNKNOWN	EVs	Evs3	hsa-miR-205-5p-477967_mir	N/A	Undetermined	Undetermined	1	Undetermined	Undetermined		N/A												True	0.04	True	-1	-1	True
2022-07-21 145828_Rucci EVs3.eds	H09	UNKNOWN	EVs	Evs3	hsa-miR-205-5p-477967_mir	N/A	Undetermined	Undetermined	1	Undetermined	Undetermined		N/A												True	0.04	True	-1	-1	True
2022-07-20 180720_Rucci EVs2.eds	G09	UNKNOWN	EVs	Evs2	hsa-miR-205-5p-477967_mir	N/A	Undetermined	Undetermined	1	Undetermined	Undetermined		N/A												True	0.04	True	-1	-1	True
2022-07-20 180720_Rucci EVs2.eds	H09	UNKNOWN	EVs	Evs2	hsa-miR-205-5p-477967_mir	N/A	Undetermined	Undetermined	1	Undetermined	Undetermined		N/A												True	0.04	True	-1	-1	True
2022-07-21 164602_Rucci EVs1.eds	G09	UNKNOWN	EVs	Evs1	hsa-miR-205-5p-477967_mir	N/A	Undetermined	Undetermined	1	Undetermined	Undetermined		N/A												True	0.04	True	-1	-1	True
2022-07-21 164602_Rucci EVs1.eds	H09	UNKNOWN	EVs	Evs1	hsa-miR-205-5p-477967_mir	N/A	Undetermined	Undetermined	1	Undetermined	Undetermined		N/A												True	0.04	True	-1	-1	True
2022-07-20 151514_Rucci medium 4.eds	G10	UNKNOWN	Medium	medium 4	hsa-miR-208a-3p-477819_mir	N/A	Undetermined	Undetermined	1	Undetermined	Undetermined		N/A												True	0.04	True	-1	-1	True
2022-07-20 151514_Rucci medium 4.eds	H10	UNKNOWN	Medium	medium 4	hsa-miR-208a-3p-477819_mir	N/A	Undetermined	Undetermined	1	Undetermined	Undetermined		N/A												True	0.04	True	-1	-1	True
2022-07-21 164602_Rucci EVs1.eds	G10	UNKNOWN	EVs	Evs1	hsa-miR-208a-3p-477819_mir	N/A	Undetermined	Undetermined	1	Undetermined	Undetermined		N/A												True	0.04	True	-1	-1	True
2022-07-21 164602_Rucci EVs1.eds	H10	UNKNOWN	EVs	Evs1	hsa-miR-208a-3p-477819_mir	N/A	Undetermined	Undetermined	1	Undetermined	Undetermined		N/A												True	0.04	True	-1	-1	True
2022-07-21 145828_Rucci EVs3.eds	G10	UNKNOWN	EVs	Evs3	hsa-miR-208a-3p-477819_mir	N/A	Undetermined	Undetermined	1	Undetermined	Undetermined		N/A												True	0.04	True	-1	-1	True
2022-07-21 145828_Rucci EVs3.eds	H10	UNKNOWN	EVs	Evs3	hsa-miR-208a-3p-477819_mir	N/A	Undetermined	Undetermined	1	Undetermined	Undetermined		N/A												True	0.04	True	-1	-1	True
2022-07-20 180720_Rucci EVs2.eds	G10	UNKNOWN	EVs	Evs2	hsa-miR-208a-3p-477819_mir	N/A	Undetermined	Undetermined	1	Undetermined	Undetermined		N/A												True	0.04	True	-1	-1	True
2022-07-20 180720_Rucci EVs2.eds	H10	UNKNOWN	EVs	Evs2	hsa-miR-208a-3p-477819_mir	N/A	Undetermined	Undetermined	1	Undetermined	Undetermined		N/A												True	0.04	True	-1	-1	True
2022-07-20 151514_Rucci medium 4.eds	G11	UNKNOWN	Medium	medium 4	hsa-miR-20a-3p-478317_mir	N/A	Undetermined	Undetermined	1	Undetermined	Undetermined		N/A												True	0.2	True	-1	-1	True
2022-07-20 151514_Rucci medium 4.eds	H11	UNKNOWN	Medium	medium 4	hsa-miR-20a-3p-478317_mir	N/A	Undetermined	Undetermined	1	Undetermined	Undetermined		N/A												True	0.2	True	-1	-1	True
2022-07-21 164602_Rucci EVs1.eds	G11	UNKNOWN	EVs	Evs1	hsa-miR-20a-3p-478317_mir	N/A	Undetermined	Undetermined	1	Undetermined	Undetermined		N/A												True	0.2	True	-1	-1	True
2022-07-21 164602_Rucci EVs1.eds	H11	UNKNOWN	EVs	Evs1	hsa-miR-20a-3p-478317_mir	N/A	Undetermined	Undetermined	1	Undetermined	Undetermined		N/A												True	0.2	True	-1	-1	True
2022-07-21 145828_Rucci EVs3.eds	G11	UNKNOWN	EVs	Evs3	hsa-miR-20a-3p-478317_mir	N/A	Undetermined	Undetermined	1	Undetermined	Undetermined		N/A												True	0.2	True	-1	-1	True
2022-07-21 145828_Rucci EVs3.eds	H11	UNKNOWN	EVs	Evs3	hsa-miR-20a-3p-478317_mir	N/A	Undetermined	Undetermined	1	Undetermined	Undetermined		N/A												True	0.2	True	-1	-1	True
2022-07-20 180720_Rucci EVs2.eds	G11	UNKNOWN	EVs	Evs2	hsa-miR-20a-3p-478317_mir	N/A	Undetermined	Undetermined	1	Undetermined	Undetermined		N/A												True	0.2	True	-1	-1	True
2022-07-20 180720_Rucci EVs2.eds	H11	UNKNOWN	EVs	Evs2	hsa-miR-20a-3p-478317_mir	N/A	Undetermined	Undetermined	1	Undetermined	Undetermined		N/A												True	0.2	True	-1	-1	True
2022-07-20 151514_Rucci medium 4.eds	G13	UNKNOWN	Medium	medium 4	hsa-miR-20b-5p-477804_mir	N/A	Undetermined	Undetermined	1	Undetermined	Undetermined		N/A												True	0.04	True	-1	-1	True
2022-07-20 151514_Rucci medium 4.eds	H13	UNKNOWN	Medium	medium 4	hsa-miR-20b-5p-477804_mir	N/A	Undetermined	Undetermined	1	Undetermined	Undetermined		N/A												True	0.04	True	-1	-1	True
2022-07-21 145828_Rucci EVs3.eds	G13	UNKNOWN	EVs	Evs3	hsa-miR-20b-5p-477804_mir	N/A	Undetermined	Undetermined	1	Undetermined	Undetermined		N/A												True	0.04	True	-1	-1	True
2022-07-21 145828_Rucci EVs3.eds	H13	UNKNOWN	EVs	Evs3	hsa-miR-20b-5p-477804_mir	N/A	Undetermined	Undetermined	1	Undetermined	Undetermined		N/A												True	0.04	True	-1	-1	True
2022-07-20 180720_Rucci EVs2.eds	G13	UNKNOWN	EVs	Evs2	hsa-miR-20b-5p-477804_mir	N/A	Undetermined	Undetermined	1	Undetermined	Undetermined		N/A												True	0.04	True	-1	-1	True
2022-07-20 180720_Rucci EVs2.eds	H13	UNKNOWN	EVs	Evs2	hsa-miR-20b-5p-477804_mir	N/A	Undetermined	Undetermined	1	Undetermined	Undetermined		N/A												True	0.04	True	-1	-1	True
2022-07-21 164602_Rucci EVs1.eds	G13	UNKNOWN	EVs	Evs1	hsa-miR-20b-5p-477804_mir	N/A	Undetermined	Undetermined	1	Undetermined	Undetermined		N/A												True	0.04	True	-1	-1	True
2022-07-21 164602_Rucci EVs1.eds	H13	UNKNOWN	EVs	Evs1	hsa-miR-20b-5p-477804_mir	N/A	Undetermined	Undetermined	1	Undetermined	Undetermined		N/A												True	0.04	True	-1	-1	True
2022-07-20 151514_Rucci medium 4.eds	G16	UNKNOWN	Medium	medium 4	hsa-miR-210-3p-477970_mir	N/A	Undetermined	Undetermined	1	Undetermined	Undetermined		N/A												True	0.06	True	-1	-1	True
2022-07-20 151514_Rucci medium 4.eds	H16	UNKNOWN	Medium	medium 4	hsa-miR-210-3p-477970_mir	N/A	Undetermined	Undetermined	1	Undetermined	Undetermined		N/A												True	0.06	True	-1	-1	True
2022-07-21 164602_Rucci EVs1.eds	G16	UNKNOWN	EVs	Evs1	hsa-miR-210-3p-477970_mir	N/A	Undetermined	Undetermined	1	Undetermined	Undetermined		N/A												True	0.06	True	-1	-1	True
2022-07-21 164602_Rucci EVs1.eds	H16	UNKNOWN	EVs	Evs1	hsa-miR-210-3p-477970_mir	N/A	Undetermined	Undetermined	1	Undetermined	Undetermined		N/A												True	0.06	True	-1	-1	True
2022-07-21 145828_Rucci EVs3.eds	G16	UNKNOWN	EVs	Evs3	hsa-miR-210-3p-477970_mir	N/A	Undetermined	Undetermined	1	Undetermined	Undetermined		N/A												True	0.06	True	-1	-1	True
2022-07-21 145828_Rucci EVs3.eds	H16	UNKNOWN	EVs	Evs3	hsa-miR-210-3p-477970_mir	N/A	Undetermined	Undetermined	1	Undetermined	Undetermined		N/A												True	0.06	True	-1	-1	True
2022-07-20 180720_Rucci EVs2.eds	G16	UNKNOWN	EVs	Evs2	hsa-miR-210-3p-477970_mir	N/A	Undetermined	Undetermined	1	Undetermined	Undetermined		N/A												True	0.06	True	-1	-1	True
2022-07-20 180720_Rucci EVs2.eds	H16	UNKNOWN	EVs	Evs2	hsa-miR-210-3p-477970_mir	N/A	Undetermined	Undetermined	1	Undetermined	Undetermined		N/A												True	0.06	True	-1	-1	True
2022-07-20 151514_Rucci medium 4.eds	G17	UNKNOWN	Medium	medium 4	hsa-miR-2110-477971_mir	N/A	Undetermined	Undetermined	1	Undetermined	Undetermined		N/A												True	0.04	True	-1	-1	True
2022-07-20 151514_Rucci medium 4.eds	H17	UNKNOWN	Medium	medium 4	hsa-miR-2110-477971_mir	N/A	Undetermined	Undetermined	1	Undetermined	Undetermined		N/A												True	0.04	True	-1	-1	True
2022-07-21 164602_Rucci EVs1.eds	G17	UNKNOWN	EVs	Evs1	hsa-miR-2110-477971_mir	N/A	Undetermined	Undetermined	1	Undetermined	Undetermined		N/A												True	0.04	True	-1	-1	True
2022-07-21 164602_Rucci EVs1.eds	H17	UNKNOWN	EVs	Evs1	hsa-miR-2110-477971_mir	N/A	Undetermined	Undetermined	1	Undetermined	Undetermined		N/A												True	0.04	True	-1	-1	True
2022-07-21 145828_Rucci EVs3.eds	G17	UNKNOWN	EVs	Evs3	hsa-miR-2110-477971_mir	N/A	Undetermined	Undetermined	1	Undetermined	Undetermined		N/A												True	0.04	True	-1	-1	True
2022-07-21 145828_Rucci EVs3.eds	H17	UNKNOWN	EVs	Evs3	hsa-miR-2110-477971_mir	N/A	Undetermined	Undetermined	1	Undetermined	Undetermined		N/A												True	0.04	True	-1	-1	True
2022-07-20 180720_Rucci EVs2.eds	G17	UNKNOWN	EVs	Evs2	hsa-miR-2110-477971_mir	N/A	Undetermined	Undetermined	1	Undetermined	Undetermined		N/A												True	0.04	True	-1	-1	True
2022-07-20 180720_Rucci EVs2.eds	H17	UNKNOWN	EVs	Evs2	hsa-miR-2110-477971_mir	N/A	Undetermined	Undetermined	1	Undetermined	Undetermined		N/A												True	0.04	True	-1	-1	True
2022-07-20 180720_Rucci EVs2.eds	G14	UNKNOWN	EVs	Evs2	hsa-miR-21-3p-477973_mir	N/A	Undetermined	Undetermined	1	Undetermined	Undetermined		N/A												True	0.082	True	-1	-1	True
2022-07-20 180720_Rucci EVs2.eds	H14	UNKNOWN	EVs	Evs2	hsa-miR-21-3p-477973_mir	N/A	Undetermined	Undetermined	1	Undetermined	Undetermined		N/A												True	0.082	True	-1	-1	True
2022-07-21 164602_Rucci EVs1.eds	G14	UNKNOWN	EVs	Evs1	hsa-miR-21-3p-477973_mir	N/A	Undetermined	Undetermined	1	Undetermined	Undetermined		N/A												True	0.082	True	-1	-1	True
2022-07-21 164602_Rucci EVs1.eds	H14	UNKNOWN	EVs	Evs1	hsa-miR-21-3p-477973_mir	N/A	Undetermined	Undetermined	1	Undetermined	Undetermined		N/A												True	0.082	True	-1	-1	True
2022-07-21 145828_Rucci EVs3.eds	G14	UNKNOWN	EVs	Evs3	hsa-miR-21-3p-477973_mir	N/A	Undetermined	Undetermined	1	Undetermined	Undetermined		N/A												True	0.082	True	-1	-1	True
2022-07-21 145828_Rucci EVs3.eds	H14	UNKNOWN	EVs	Evs3	hsa-miR-21-3p-477973_mir	N/A	Undetermined	Undetermined	1	Undetermined	Undetermined		N/A												True	0.082	True	-1	-1	True
2022-07-20 151514_Rucci medium 4.eds	G14	UNKNOWN	Medium	medium 4	hsa-miR-21-3p-477973_mir	N/A	Undetermined	Undetermined	1	Undetermined	Undetermined		N/A												True	0.082	True	-1	-1	True
2022-07-20 151514_Rucci medium 4.eds	H14	UNKNOWN	Medium	medium 4	hsa-miR-21-3p-477973_mir	N/A	Undetermined	Undetermined	1	Undetermined	Undetermined		N/A												True	0.082	True	-1	-1	True
2022-07-20 151514_Rucci medium 4.eds	G18	UNKNOWN	Medium	medium 4	hsa-miR-215-5p-478516_mir	N/A	Undetermined	Undetermined	1	Undetermined	Undetermined		N/A												True	0.04	True	-1	-1	True
2022-07-20 151514_Rucci medium 4.eds	H18	UNKNOWN	Medium	medium 4	hsa-miR-215-5p-478516_mir	N/A	Undetermined	Undetermined	1	Undetermined	Undetermined		N/A												True	0.04	True	-1	-1	True
2022-07-21 164602_Rucci EVs1.eds	G18	UNKNOWN	EVs	Evs1	hsa-miR-215-5p-478516_mir	N/A	Undetermined	Undetermined	1	Undetermined	Undetermined		N/A												True	0.04	True	-1	-1	True
2022-07-21 164602_Rucci EVs1.eds	H18	UNKNOWN	EVs	Evs1	hsa-miR-215-5p-478516_mir	N/A	Undetermined	Undetermined	1	Undetermined	Undetermined		N/A												True	0.04	True	-1	-1	True
2022-07-21 145828_Rucci EVs3.eds	G18	UNKNOWN	EVs	Evs3	hsa-miR-215-5p-478516_mir	N/A	Undetermined	Undetermined	1	Undetermined	Undetermined		N/A												True	0.04	True	-1	-1	True
2022-07-21 145828_Rucci EVs3.eds	H18	UNKNOWN	EVs	Evs3	hsa-miR-215-5p-478516_mir	N/A	Undetermined	Undetermined	1	Undetermined	Undetermined		N/A												True	0.04	True	-1	-1	True
2022-07-20 180720_Rucci EVs2.eds	G18	UNKNOWN	EVs	Evs2	hsa-miR-215-5p-478516_mir	N/A	Undetermined	Undetermined	1	Undetermined	Undetermined		N/A												True	0.04	True	-1	-1	True
2022-07-20 180720_Rucci EVs2.eds	H18	UNKNOWN	EVs	Evs2	hsa-miR-215-5p-478516_mir	N/A	Undetermined	Undetermined	1	Undetermined	Undetermined		N/A												True	0.04	True	-1	-1	True
2022-07-20 151514_Rucci medium 4.eds	G24	UNKNOWN	Medium	medium 4	hsa-miR-223-5p-477984_mir	N/A	Undetermined	Undetermined	1	Undetermined	Undetermined		N/A												True	0.2	True	-1	-1	True
2022-07-20 151514_Rucci medium 4.eds	H24	UNKNOWN	Medium	medium 4	hsa-miR-223-5p-477984_mir	N/A	Undetermined	Undetermined	1	Undetermined	Undetermined		N/A												True	0.2	True	-1	-1	True
2022-07-21 164602_Rucci EVs1.eds	G24	UNKNOWN	EVs	Evs1	hsa-miR-223-5p-477984_mir	N/A	Undetermined	Undetermined	1	Undetermined	Undetermined		N/A												True	0.2	True	-1	-1	True
2022-07-21 164602_Rucci EVs1.eds	H24	UNKNOWN	EVs	Evs1	hsa-miR-223-5p-477984_mir	N/A	Undetermined	Undetermined	1	Undetermined	Undetermined		N/A												True	0.2	True	-1	-1	True
2022-07-20 180720_Rucci EVs2.eds	G24	UNKNOWN	EVs	Evs2	hsa-miR-223-5p-477984_mir	N/A	Undetermined	Undetermined	1	Undetermined	Undetermined		N/A												True	0.2	True	-1	-1	True
2022-07-20 180720_Rucci EVs2.eds	H24	UNKNOWN	EVs	Evs2	hsa-miR-223-5p-477984_mir	N/A	Undetermined	Undetermined	1	Undetermined	Undetermined		N/A												True	0.2	True	-1	-1	True
2022-07-21 145828_Rucci EVs3.eds	G24	UNKNOWN	EVs	Evs3	hsa-miR-223-5p-477984_mir	N/A	Undetermined	Undetermined	1	Undetermined	Undetermined		N/A												True	0.2	True	-1	-1	True
2022-07-21 145828_Rucci EVs3.eds	H24	UNKNOWN	EVs	Evs3	hsa-miR-223-5p-477984_mir	N/A	Undetermined	Undetermined	1	Undetermined	Undetermined		N/A												True	0.2	True	-1	-1	True
2022-07-21 145828_Rucci EVs3.eds	I01	UNKNOWN	EVs	Evs3	hsa-miR-224-5p-477986_mir	N/A	Undetermined	Undetermined	1	Undetermined	Undetermined		N/A												True	0.04	True	-1	-1	True
2022-07-21 145828_Rucci EVs3.eds	J01	UNKNOWN	EVs	Evs3	hsa-miR-224-5p-477986_mir	N/A	Undetermined	Undetermined	1	Undetermined	Undetermined		N/A												True	0.04	True	-1	-1	True
2022-07-20 180720_Rucci EVs2.eds	I01	UNKNOWN	EVs	Evs2	hsa-miR-224-5p-477986_mir	N/A	Undetermined	Undetermined	1	Undetermined	Undetermined		N/A												True	0.04	True	-1	-1	True
2022-07-20 180720_Rucci EVs2.eds	J01	UNKNOWN	EVs	Evs2	hsa-miR-224-5p-477986_mir	N/A	Undetermined	Undetermined	1	Undetermined	Undetermined		N/A												True	0.04	True	-1	-1	True
2022-07-21 164602_Rucci EVs1.eds	I01	UNKNOWN	EVs	Evs1	hsa-miR-224-5p-477986_mir	N/A	Undetermined	Undetermined	1	Undetermined	Undetermined		N/A												True	0.04	True	-1	-1	True
2022-07-21 164602_Rucci EVs1.eds	J01	UNKNOWN	EVs	Evs1	hsa-miR-224-5p-477986_mir	N/A	Undetermined	Undetermined	1	Undetermined	Undetermined		N/A												True	0.04	True	-1	-1	True
2022-07-20 151514_Rucci medium 4.eds	I01	UNKNOWN	Medium	medium 4	hsa-miR-224-5p-477986_mir	N/A	Undetermined	Undetermined	1	Undetermined	Undetermined		N/A												True	0.04	True	-1	-1	True
2022-07-20 151514_Rucci medium 4.eds	J01	UNKNOWN	Medium	medium 4	hsa-miR-224-5p-477986_mir	N/A	Undetermined	Undetermined	1	Undetermined	Undetermined		N/A												True	0.04	True	-1	-1	True
2022-07-20 180720_Rucci EVs2.eds	I02	UNKNOWN	EVs	Evs2	hsa-miR-23a-3p-478532_mir	N/A	Undetermined	Undetermined	1	Undetermined	Undetermined		N/A												True	0.04	True	-1	-1	True
2022-07-20 180720_Rucci EVs2.eds	J02	UNKNOWN	EVs	Evs2	hsa-miR-23a-3p-478532_mir	N/A	Undetermined	Undetermined	1	Undetermined	Undetermined		N/A												True	0.04	True	-1	-1	True
2022-07-21 145828_Rucci EVs3.eds	I02	UNKNOWN	EVs	Evs3	hsa-miR-23a-3p-478532_mir	N/A	Undetermined	Undetermined	1	Undetermined	Undetermined		N/A												True	0.04	True	-1	-1	True
2022-07-21 145828_Rucci EVs3.eds	J02	UNKNOWN	EVs	Evs3	hsa-miR-23a-3p-478532_mir	N/A	Undetermined	Undetermined	1	Undetermined	Undetermined		N/A												True	0.04	True	-1	-1	True
2022-07-21 164602_Rucci EVs1.eds	I02	UNKNOWN	EVs	Evs1	hsa-miR-23a-3p-478532_mir	N/A	Undetermined	Undetermined	1	Undetermined	Undetermined		N/A												True	0.04	True	-1	-1	True
2022-07-21 164602_Rucci EVs1.eds	J02	UNKNOWN	EVs	Evs1	hsa-miR-23a-3p-478532_mir	N/A	Undetermined	Undetermined	1	Undetermined	Undetermined		N/A												True	0.04	True	-1	-1	True
2022-07-20 151514_Rucci medium 4.eds	I02	UNKNOWN	Medium	medium 4	hsa-miR-23a-3p-478532_mir	N/A	Undetermined	Undetermined	1	Undetermined	Undetermined		N/A												True	0.04	True	-1	-1	True
2022-07-20 151514_Rucci medium 4.eds	J02	UNKNOWN	Medium	medium 4	hsa-miR-23a-3p-478532_mir	N/A	Undetermined	Undetermined	1	Undetermined	Undetermined		N/A												True	0.04	True	-1	-1	True
2022-07-20 151514_Rucci medium 4.eds	I03	UNKNOWN	Medium	medium 4	hsa-miR-23b-3p-478602_mir	N/A	Undetermined	Undetermined	1	Undetermined	Undetermined		N/A												True	0.04	True	-1	-1	True
2022-07-20 151514_Rucci medium 4.eds	J03	UNKNOWN	Medium	medium 4	hsa-miR-23b-3p-478602_mir	N/A	Undetermined	Undetermined	1	Undetermined	Undetermined		N/A												True	0.04	True	-1	-1	True
2022-07-21 145828_Rucci EVs3.eds	I03	UNKNOWN	EVs	Evs3	hsa-miR-23b-3p-478602_mir	N/A	Undetermined	Undetermined	1	Undetermined	Undetermined		N/A												True	0.04	True	-1	-1	True
2022-07-21 145828_Rucci EVs3.eds	J03	UNKNOWN	EVs	Evs3	hsa-miR-23b-3p-478602_mir	N/A	Undetermined	Undetermined	1	Undetermined	Undetermined		N/A												True	0.04	True	-1	-1	True
2022-07-20 180720_Rucci EVs2.eds	I03	UNKNOWN	EVs	Evs2	hsa-miR-23b-3p-478602_mir	N/A	Undetermined	Undetermined	1	Undetermined	Undetermined		N/A												True	0.04	True	-1	-1	True
2022-07-20 180720_Rucci EVs2.eds	J03	UNKNOWN	EVs	Evs2	hsa-miR-23b-3p-478602_mir	N/A	Undetermined	Undetermined	1	Undetermined	Undetermined		N/A												True	0.04	True	-1	-1	True
2022-07-21 164602_Rucci EVs1.eds	I03	UNKNOWN	EVs	Evs1	hsa-miR-23b-3p-478602_mir	N/A	Undetermined	Undetermined	1	Undetermined	Undetermined		N/A												True	0.04	True	-1	-1	True
2022-07-21 164602_Rucci EVs1.eds	J03	UNKNOWN	EVs	Evs1	hsa-miR-23b-3p-478602_mir	N/A	Undetermined	Undetermined	1	Undetermined	Undetermined		N/A												True	0.04	True	-1	-1	True
2022-07-20 151514_Rucci medium 4.eds	I04	UNKNOWN	Medium	medium 4	hsa-miR-24-3p-477992_mir	Amp	1.36	0.974	1	27.671	27.671	27.613	N/A	27.613	8.373			0			1	1	1		True	0.275	True	3	22
2022-07-20 151514_Rucci medium 4.eds	J04	UNKNOWN	Medium	medium 4	hsa-miR-24-3p-477992_mir	Amp	1.368	0.974	1	27.556	27.556	27.613	N/A	27.613	8.373			0			1	1	1		True	0.275	True	3	21
2022-07-21 145828_Rucci EVs3.eds	I04	UNKNOWN	EVs	Evs3	hsa-miR-24-3p-477992_mir	Amp	1.411	0.992	1	21.54	21.54	22.279	N/A	22.279	-1.573	1.282	4.303	-9.946	-15.462	-4.43	986.295	21.55	45,139.586		True	0.275	True	3	15
2022-07-21 145828_Rucci EVs3.eds	J04	UNKNOWN	EVs	Evs3	hsa-miR-24-3p-477992_mir	Amp	1.39	0.906	1	21.973	21.973	22.279	N/A	22.279	-1.573	1.282	4.303	-9.946	-15.462	-4.43	986.295	21.55	45,139.586		True	0.275	True	3	17
2022-07-21 164602_Rucci EVs1.eds	I04	UNKNOWN	EVs	Evs1	hsa-miR-24-3p-477992_mir	Amp	1.388	0.962	1	22.988	22.988	22.279	N/A	22.279	-1.573	1.282	4.303	-9.946	-15.462	-4.43	986.295	21.55	45,139.586		True	0.275	True	3	17
2022-07-21 164602_Rucci EVs1.eds	J04	UNKNOWN	EVs	Evs1	hsa-miR-24-3p-477992_mir	Amp	1.386	0.978	1	22.792	22.792	22.279	N/A	22.279	-1.573	1.282	4.303	-9.946	-15.462	-4.43	986.295	21.55	45,139.586		True	0.275	True	3	16
2022-07-20 180720_Rucci EVs2.eds	I04	UNKNOWN	EVs	Evs2	hsa-miR-24-3p-477992_mir	Amp	1.379	0.901	1	22.112	22.112	22.279	N/A	22.279	-1.573	1.282	4.303	-9.946	-15.462	-4.43	986.295	21.55	45,139.586		True	0.275	True	3	16
2022-07-20 180720_Rucci EVs2.eds	J04	UNKNOWN	EVs	Evs2	hsa-miR-24-3p-477992_mir	Amp	1.386	0.841	1	22.265	22.265	22.279	N/A	22.279	-1.573	1.282	4.303	-9.946	-15.462	-4.43	986.295	21.55	45,139.586		True	0.275	True	3	17
2022-07-20 180720_Rucci EVs2.eds	I06	UNKNOWN	EVs	Evs2	hsa-miR-26a-5p-477995_mir	Amp	1.305	0.807	1	23.152	23.152	22.512	N/A	22.512	-1.34	0.972	4.303								True	0.104	True	3	19
2022-07-20 180720_Rucci EVs2.eds	J06	UNKNOWN	EVs	Evs2	hsa-miR-26a-5p-477995_mir	Amp	1.3	0.78	1	23.064	23.064	22.512	N/A	22.512	-1.34	0.972	4.303								True	0.104	True	3	19
2022-07-21 164602_Rucci EVs1.eds	I06	UNKNOWN	EVs	Evs1	hsa-miR-26a-5p-477995_mir	Amp	1.311	0.99	1	22.387	22.387	22.512	N/A	22.512	-1.34	0.972	4.303								True	0.104	True	3	18
2022-07-21 164602_Rucci EVs1.eds	J06	UNKNOWN	EVs	Evs1	hsa-miR-26a-5p-477995_mir	Amp	1.305	0.917	1	22.945	22.945	22.512	N/A	22.512	-1.34	0.972	4.303								True	0.104	True	3	19
2022-07-21 145828_Rucci EVs3.eds	I06	UNKNOWN	EVs	Evs3	hsa-miR-26a-5p-477995_mir	Amp	1.33	0.907	1	22.03	22.03	22.512	N/A	22.512	-1.34	0.972	4.303								True	0.104	True	3	18
2022-07-21 145828_Rucci EVs3.eds	J06	UNKNOWN	EVs	Evs3	hsa-miR-26a-5p-477995_mir	Amp	1.329	0.974	1	21.493	21.493	22.512	N/A	22.512	-1.34	0.972	4.303								True	0.104	True	3	18
2022-07-20 151514_Rucci medium 4.eds	I06	UNKNOWN	Medium	medium 4	hsa-miR-26a-5p-477995_mir	No Amp	0	0	1	Undetermined	Undetermined		N/A												True	0.104	True	3	39
2022-07-20 151514_Rucci medium 4.eds	J06	UNKNOWN	Medium	medium 4	hsa-miR-26a-5p-477995_mir	No Amp	0	0	1	Undetermined	Undetermined		N/A												True	0.104	True	3	39
2022-07-20 151514_Rucci medium 4.eds	I09	UNKNOWN	Medium	medium 4	hsa-miR-27b-3p-478270_mir	N/A	Undetermined	Undetermined	1	Undetermined	Undetermined		N/A												True	0.04	True	-1	-1	True
2022-07-20 151514_Rucci medium 4.eds	J09	UNKNOWN	Medium	medium 4	hsa-miR-27b-3p-478270_mir	N/A	Undetermined	Undetermined	1	Undetermined	Undetermined		N/A												True	0.04	True	-1	-1	True
2022-07-20 180720_Rucci EVs2.eds	I09	UNKNOWN	EVs	Evs2	hsa-miR-27b-3p-478270_mir	N/A	Undetermined	Undetermined	1	Undetermined	Undetermined		N/A												True	0.04	True	-1	-1	True
2022-07-20 180720_Rucci EVs2.eds	J09	UNKNOWN	EVs	Evs2	hsa-miR-27b-3p-478270_mir	N/A	Undetermined	Undetermined	1	Undetermined	Undetermined		N/A												True	0.04	True	-1	-1	True
2022-07-21 145828_Rucci EVs3.eds	I09	UNKNOWN	EVs	Evs3	hsa-miR-27b-3p-478270_mir	N/A	Undetermined	Undetermined	1	Undetermined	Undetermined		N/A												True	0.04	True	-1	-1	True
2022-07-21 145828_Rucci EVs3.eds	J09	UNKNOWN	EVs	Evs3	hsa-miR-27b-3p-478270_mir	N/A	Undetermined	Undetermined	1	Undetermined	Undetermined		N/A												True	0.04	True	-1	-1	True
2022-07-21 164602_Rucci EVs1.eds	I09	UNKNOWN	EVs	Evs1	hsa-miR-27b-3p-478270_mir	N/A	Undetermined	Undetermined	1	Undetermined	Undetermined		N/A												True	0.04	True	-1	-1	True
2022-07-21 164602_Rucci EVs1.eds	I12	UNKNOWN	EVs	Evs1	hsa-miR-28-5p-478000_mir	N/A	Undetermined	Undetermined	1	Undetermined	Undetermined		N/A												True	0.04	True	-1	-1	True
2022-07-21 164602_Rucci EVs1.eds	J12	UNKNOWN	EVs	Evs1	hsa-miR-28-5p-478000_mir	N/A	Undetermined	Undetermined	1	Undetermined	Undetermined		N/A												True	0.04	True	-1	-1	True
2022-07-20 180720_Rucci EVs2.eds	I12	UNKNOWN	EVs	Evs2	hsa-miR-28-5p-478000_mir	N/A	Undetermined	Undetermined	1	Undetermined	Undetermined		N/A												True	0.04	True	-1	-1	True
2022-07-20 180720_Rucci EVs2.eds	J12	UNKNOWN	EVs	Evs2	hsa-miR-28-5p-478000_mir	N/A	Undetermined	Undetermined	1	Undetermined	Undetermined		N/A												True	0.04	True	-1	-1	True
2022-07-21 145828_Rucci EVs3.eds	I12	UNKNOWN	EVs	Evs3	hsa-miR-28-5p-478000_mir	N/A	Undetermined	Undetermined	1	Undetermined	Undetermined		N/A												True	0.04	True	-1	-1	True
2022-07-21 145828_Rucci EVs3.eds	J12	UNKNOWN	EVs	Evs3	hsa-miR-28-5p-478000_mir	N/A	Undetermined	Undetermined	1	Undetermined	Undetermined		N/A												True	0.04	True	-1	-1	True
2022-07-20 151514_Rucci medium 4.eds	I12	UNKNOWN	Medium	medium 4	hsa-miR-28-5p-478000_mir	N/A	Undetermined	Undetermined	1	Undetermined	Undetermined		N/A												True	0.04	True	-1	-1	True
2022-07-20 151514_Rucci medium 4.eds	J12	UNKNOWN	Medium	medium 4	hsa-miR-28-5p-478000_mir	N/A	Undetermined	Undetermined	1	Undetermined	Undetermined		N/A												True	0.04	True	-1	-1	True
2022-07-21 145828_Rucci EVs3.eds	I15	UNKNOWN	EVs	Evs3	hsa-miR-29a-5p-478002_mir	N/A	Undetermined	Undetermined	1	Undetermined	Undetermined		N/A												True	0.04	True	-1	-1	True
2022-07-21 145828_Rucci EVs3.eds	J15	UNKNOWN	EVs	Evs3	hsa-miR-29a-5p-478002_mir	N/A	Undetermined	Undetermined	1	Undetermined	Undetermined		N/A												True	0.04	True	-1	-1	True
2022-07-20 180720_Rucci EVs2.eds	I15	UNKNOWN	EVs	Evs2	hsa-miR-29a-5p-478002_mir	N/A	Undetermined	Undetermined	1	Undetermined	Undetermined		N/A												True	0.04	True	-1	-1	True
2022-07-20 180720_Rucci EVs2.eds	J15	UNKNOWN	EVs	Evs2	hsa-miR-29a-5p-478002_mir	N/A	Undetermined	Undetermined	1	Undetermined	Undetermined		N/A												True	0.04	True	-1	-1	True
2022-07-21 164602_Rucci EVs1.eds	I15	UNKNOWN	EVs	Evs1	hsa-miR-29a-5p-478002_mir	N/A	Undetermined	Undetermined	1	Undetermined	Undetermined		N/A												True	0.04	True	-1	-1	True
2022-07-21 164602_Rucci EVs1.eds	J15	UNKNOWN	EVs	Evs1	hsa-miR-29a-5p-478002_mir	N/A	Undetermined	Undetermined	1	Undetermined	Undetermined		N/A												True	0.04	True	-1	-1	True
2022-07-20 151514_Rucci medium 4.eds	I15	UNKNOWN	Medium	medium 4	hsa-miR-29a-5p-478002_mir	N/A	Undetermined	Undetermined	1	Undetermined	Undetermined		N/A												True	0.04	True	-1	-1	True
2022-07-20 151514_Rucci medium 4.eds	J15	UNKNOWN	Medium	medium 4	hsa-miR-29a-5p-478002_mir	N/A	Undetermined	Undetermined	1	Undetermined	Undetermined		N/A												True	0.04	True	-1	-1	True
2022-07-20 151514_Rucci medium 4.eds	I16	UNKNOWN	Medium	medium 4	hsa-miR-29b-2-5p-478003_mir	N/A	Undetermined	Undetermined	1	Undetermined	Undetermined		N/A												True	0.049	True	-1	-1	True
2022-07-20 151514_Rucci medium 4.eds	J16	UNKNOWN	Medium	medium 4	hsa-miR-29b-2-5p-478003_mir	N/A	Undetermined	Undetermined	1	Undetermined	Undetermined		N/A												True	0.049	True	-1	-1	True
2022-07-21 145828_Rucci EVs3.eds	I16	UNKNOWN	EVs	Evs3	hsa-miR-29b-2-5p-478003_mir	N/A	Undetermined	Undetermined	1	Undetermined	Undetermined		N/A												True	0.049	True	-1	-1	True
2022-07-21 145828_Rucci EVs3.eds	J16	UNKNOWN	EVs	Evs3	hsa-miR-29b-2-5p-478003_mir	N/A	Undetermined	Undetermined	1	Undetermined	Undetermined		N/A												True	0.049	True	-1	-1	True
2022-07-21 164602_Rucci EVs1.eds	I16	UNKNOWN	EVs	Evs1	hsa-miR-29b-2-5p-478003_mir	N/A	Undetermined	Undetermined	1	Undetermined	Undetermined		N/A												True	0.049	True	-1	-1	True
2022-07-21 164602_Rucci EVs1.eds	J16	UNKNOWN	EVs	Evs1	hsa-miR-29b-2-5p-478003_mir	N/A	Undetermined	Undetermined	1	Undetermined	Undetermined		N/A												True	0.049	True	-1	-1	True
2022-07-20 180720_Rucci EVs2.eds	I16	UNKNOWN	EVs	Evs2	hsa-miR-29b-2-5p-478003_mir	N/A	Undetermined	Undetermined	1	Undetermined	Undetermined		N/A												True	0.049	True	-1	-1	True
2022-07-20 180720_Rucci EVs2.eds	J16	UNKNOWN	EVs	Evs2	hsa-miR-29b-2-5p-478003_mir	N/A	Undetermined	Undetermined	1	Undetermined	Undetermined		N/A												True	0.049	True	-1	-1	True
2022-07-21 145828_Rucci EVs3.eds	I17	UNKNOWN	EVs	Evs3	hsa-miR-29b-3p-478369_mir	Amp	1.302	0.939	1	22.304	22.304	23.311	N/A	23.311	-0.541	1.622	4.303								True	0.143	True	3	18
2022-07-21 145828_Rucci EVs3.eds	J17	UNKNOWN	EVs	Evs3	hsa-miR-29b-3p-478369_mir	Amp	1.327	0.958	1	21.948	21.948	23.311	N/A	23.311	-0.541	1.622	4.303								True	0.143	True	3	17
2022-07-21 164602_Rucci EVs1.eds	I17	UNKNOWN	EVs	Evs1	hsa-miR-29b-3p-478369_mir	Amp	1.262	0.963	1	24.873	24.873	23.311	N/A	23.311	-0.541	1.622	4.303								True	0.143	True	3	20
2022-07-21 164602_Rucci EVs1.eds	J17	UNKNOWN	EVs	Evs1	hsa-miR-29b-3p-478369_mir	Amp	1.288	0.982	1	24.627	24.627	23.311	N/A	23.311	-0.541	1.622	4.303								True	0.143	True	3	20
2022-07-20 180720_Rucci EVs2.eds	I17	UNKNOWN	EVs	Evs2	hsa-miR-29b-3p-478369_mir	Amp	1.301	0.93	1	23.036	23.036	23.311	N/A	23.311	-0.541	1.622	4.303								True	0.143	True	3	18
2022-07-20 180720_Rucci EVs2.eds	J17	UNKNOWN	EVs	Evs2	hsa-miR-29b-3p-478369_mir	Amp	1.321	0.898	1	23.08	23.08	23.311	N/A	23.311	-0.541	1.622	4.303								True	0.143	True	3	19
2022-07-20 151514_Rucci medium 4.eds	I17	UNKNOWN	Medium	medium 4	hsa-miR-29b-3p-478369_mir	N/A	Undetermined	Undetermined	1	Undetermined	Undetermined		N/A												True	0.143	True	-1	-1	True
2022-07-20 151514_Rucci medium 4.eds	J17	UNKNOWN	Medium	medium 4	hsa-miR-29b-3p-478369_mir	N/A	Undetermined	Undetermined	1	Undetermined	Undetermined		N/A												True	0.143	True	-1	-1	True
2022-07-21 145828_Rucci EVs3.eds	I18	UNKNOWN	EVs	Evs3	hsa-miR-29c-3p-479229_mir	N/A	Undetermined	Undetermined	1	Undetermined	Undetermined		N/A												True	0.04	True	-1	-1	True
2022-07-21 145828_Rucci EVs3.eds	J18	UNKNOWN	EVs	Evs3	hsa-miR-29c-3p-479229_mir	N/A	Undetermined	Undetermined	1	Undetermined	Undetermined		N/A												True	0.04	True	-1	-1	True
2022-07-20 180720_Rucci EVs2.eds	I18	UNKNOWN	EVs	Evs2	hsa-miR-29c-3p-479229_mir	N/A	Undetermined	Undetermined	1	Undetermined	Undetermined		N/A												True	0.04	True	-1	-1	True
2022-07-20 180720_Rucci EVs2.eds	J18	UNKNOWN	EVs	Evs2	hsa-miR-29c-3p-479229_mir	N/A	Undetermined	Undetermined	1	Undetermined	Undetermined		N/A												True	0.04	True	-1	-1	True
2022-07-21 164602_Rucci EVs1.eds	I18	UNKNOWN	EVs	Evs1	hsa-miR-29c-3p-479229_mir	N/A	Undetermined	Undetermined	1	Undetermined	Undetermined		N/A												True	0.04	True	-1	-1	True
2022-07-21 164602_Rucci EVs1.eds	J18	UNKNOWN	EVs	Evs1	hsa-miR-29c-3p-479229_mir	N/A	Undetermined	Undetermined	1	Undetermined	Undetermined		N/A												True	0.04	True	-1	-1	True
2022-07-20 151514_Rucci medium 4.eds	I18	UNKNOWN	Medium	medium 4	hsa-miR-29c-3p-479229_mir	N/A	Undetermined	Undetermined	1	Undetermined	Undetermined		N/A												True	0.04	True	-1	-1	True
2022-07-20 151514_Rucci medium 4.eds	J18	UNKNOWN	Medium	medium 4	hsa-miR-29c-3p-479229_mir	N/A	Undetermined	Undetermined	1	Undetermined	Undetermined		N/A												True	0.04	True	-1	-1	True
2022-07-21 145828_Rucci EVs3.eds	I21	UNKNOWN	EVs	Evs3	hsa-miR-30a-5p-479448_mir	N/A	Undetermined	Undetermined	1	Undetermined	Undetermined		N/A												True	0.04	True	-1	-1	True
2022-07-21 145828_Rucci EVs3.eds	J21	UNKNOWN	EVs	Evs3	hsa-miR-30a-5p-479448_mir	N/A	Undetermined	Undetermined	1	Undetermined	Undetermined		N/A												True	0.04	True	-1	-1	True
2022-07-20 180720_Rucci EVs2.eds	I21	UNKNOWN	EVs	Evs2	hsa-miR-30a-5p-479448_mir	N/A	Undetermined	Undetermined	1	Undetermined	Undetermined		N/A												True	0.04	True	-1	-1	True
2022-07-20 180720_Rucci EVs2.eds	J21	UNKNOWN	EVs	Evs2	hsa-miR-30a-5p-479448_mir	N/A	Undetermined	Undetermined	1	Undetermined	Undetermined		N/A												True	0.04	True	-1	-1	True
2022-07-21 164602_Rucci EVs1.eds	I21	UNKNOWN	EVs	Evs1	hsa-miR-30a-5p-479448_mir	N/A	Undetermined	Undetermined	1	Undetermined	Undetermined		N/A												True	0.04	True	-1	-1	True
2022-07-21 164602_Rucci EVs1.eds	J21	UNKNOWN	EVs	Evs1	hsa-miR-30a-5p-479448_mir	N/A	Undetermined	Undetermined	1	Undetermined	Undetermined		N/A												True	0.04	True	-1	-1	True
2022-07-20 151514_Rucci medium 4.eds	I21	UNKNOWN	Medium	medium 4	hsa-miR-30a-5p-479448_mir	N/A	Undetermined	Undetermined	1	Undetermined	Undetermined		N/A												True	0.04	True	-1	-1	True
2022-07-20 151514_Rucci medium 4.eds	J21	UNKNOWN	Medium	medium 4	hsa-miR-30a-5p-479448_mir	N/A	Undetermined	Undetermined	1	Undetermined	Undetermined		N/A												True	0.04	True	-1	-1	True
2022-07-21 145828_Rucci EVs3.eds	I22	UNKNOWN	EVs	Evs3	hsa-miR-30b-5p-478007_mir	Amp	1.305	0.987	1	22.643	22.643	23.603	N/A	23.603	-0.249	1.099	4.303								True	0.137	True	3	18
2022-07-21 145828_Rucci EVs3.eds	J22	UNKNOWN	EVs	Evs3	hsa-miR-30b-5p-478007_mir	Amp	1.3	0.969	1	23.071	23.071	23.603	N/A	23.603	-0.249	1.099	4.303								True	0.137	True	3	19
2022-07-20 180720_Rucci EVs2.eds	I22	UNKNOWN	EVs	Evs2	hsa-miR-30b-5p-478007_mir	Amp	1.299	0.918	1	23.877	23.877	23.603	N/A	23.603	-0.249	1.099	4.303								True	0.137	True	3	19
2022-07-20 180720_Rucci EVs2.eds	J22	UNKNOWN	EVs	Evs2	hsa-miR-30b-5p-478007_mir	Amp	1.287	0.803	1	24.063	24.063	23.603	N/A	23.603	-0.249	1.099	4.303								True	0.137	True	3	20
2022-07-21 164602_Rucci EVs1.eds	I22	UNKNOWN	EVs	Evs1	hsa-miR-30b-5p-478007_mir	Amp	1.232	0.987	1	23.951	23.951	23.603	N/A	23.603	-0.249	1.099	4.303								True	0.137	True	3	18
2022-07-21 164602_Rucci EVs1.eds	J22	UNKNOWN	EVs	Evs1	hsa-miR-30b-5p-478007_mir	Amp	1.238	0.981	1	24.01	24.01	23.603	N/A	23.603	-0.249	1.099	4.303								True	0.137	True	3	19
2022-07-20 151514_Rucci medium 4.eds	I22	UNKNOWN	Medium	medium 4	hsa-miR-30b-5p-478007_mir	N/A	Undetermined	Undetermined	1	Undetermined	Undetermined		N/A												True	0.137	True	-1	-1	True
2022-07-20 151514_Rucci medium 4.eds	J22	UNKNOWN	Medium	medium 4	hsa-miR-30b-5p-478007_mir	N/A	Undetermined	Undetermined	1	Undetermined	Undetermined		N/A												True	0.137	True	-1	-1	True
2022-07-20 151514_Rucci medium 4.eds	I23	UNKNOWN	Medium	medium 4	hsa-miR-30c-5p-478008_mir	N/A	Undetermined	Undetermined	1	Undetermined	Undetermined		N/A												True	0.12	True	-1	-1	True
2022-07-20 151514_Rucci medium 4.eds	J23	UNKNOWN	Medium	medium 4	hsa-miR-30c-5p-478008_mir	N/A	Undetermined	Undetermined	1	Undetermined	Undetermined		N/A												True	0.12	True	-1	-1	True
2022-07-20 180720_Rucci EVs2.eds	I23	UNKNOWN	EVs	Evs2	hsa-miR-30c-5p-478008_mir	Amp	1.289	0.879	1	24.02	24.02	23.91	N/A	23.91	0.058	1.177	4.303								True	0.12	True	3	19
2022-07-20 180720_Rucci EVs2.eds	J23	UNKNOWN	EVs	Evs2	hsa-miR-30c-5p-478008_mir	Amp	1.274	0.775	1	24.388	24.388	23.91	N/A	23.91	0.058	1.177	4.303								True	0.12	True	3	20
2022-07-21 145828_Rucci EVs3.eds	I23	UNKNOWN	EVs	Evs3	hsa-miR-30c-5p-478008_mir	Amp	1.28	0.981	1	23.062	23.062	23.91	N/A	23.91	0.058	1.177	4.303								True	0.12	True	3	19
2022-07-21 145828_Rucci EVs3.eds	J23	UNKNOWN	EVs	Evs3	hsa-miR-30c-5p-478008_mir	Amp	1.283	0.969	1	23.075	23.075	23.91	N/A	23.91	0.058	1.177	4.303								True	0.12	True	3	19
2022-07-21 164602_Rucci EVs1.eds	I23	UNKNOWN	EVs	Evs1	hsa-miR-30c-5p-478008_mir	Amp	1.205	0.976	1	24.204	24.204	23.91	N/A	23.91	0.058	1.177	4.303								True	0.12	True	3	19
2022-07-21 164602_Rucci EVs1.eds	J23	UNKNOWN	EVs	Evs1	hsa-miR-30c-5p-478008_mir	Amp	1.204	0.967	1	24.709	24.709	23.91	N/A	23.91	0.058	1.177	4.303								True	0.12	True	3	20
2022-07-20 151514_Rucci medium 4.eds	I24	UNKNOWN	Medium	medium 4	hsa-miR-30d-5p-478606_mir	N/A	Undetermined	Undetermined	1	Undetermined	Undetermined		N/A												True	0.04	True	-1	-1	True
2022-07-20 151514_Rucci medium 4.eds	J24	UNKNOWN	Medium	medium 4	hsa-miR-30d-5p-478606_mir	N/A	Undetermined	Undetermined	1	Undetermined	Undetermined		N/A												True	0.04	True	-1	-1	True
2022-07-21 145828_Rucci EVs3.eds	I24	UNKNOWN	EVs	Evs3	hsa-miR-30d-5p-478606_mir	N/A	Undetermined	Undetermined	1	Undetermined	Undetermined		N/A												True	0.04	True	-1	-1	True
2022-07-21 145828_Rucci EVs3.eds	J24	UNKNOWN	EVs	Evs3	hsa-miR-30d-5p-478606_mir	N/A	Undetermined	Undetermined	1	Undetermined	Undetermined		N/A												True	0.04	True	-1	-1	True
2022-07-20 180720_Rucci EVs2.eds	I24	UNKNOWN	EVs	Evs2	hsa-miR-30d-5p-478606_mir	N/A	Undetermined	Undetermined	1	Undetermined	Undetermined		N/A												True	0.04	True	-1	-1	True
2022-07-20 180720_Rucci EVs2.eds	J24	UNKNOWN	EVs	Evs2	hsa-miR-30d-5p-478606_mir	N/A	Undetermined	Undetermined	1	Undetermined	Undetermined		N/A												True	0.04	True	-1	-1	True
2022-07-21 164602_Rucci EVs1.eds	I24	UNKNOWN	EVs	Evs1	hsa-miR-30d-5p-478606_mir	N/A	Undetermined	Undetermined	1	Undetermined	Undetermined		N/A												True	0.04	True	-1	-1	True
2022-07-21 164602_Rucci EVs1.eds	J24	UNKNOWN	EVs	Evs1	hsa-miR-30d-5p-478606_mir	N/A	Undetermined	Undetermined	1	Undetermined	Undetermined		N/A												True	0.04	True	-1	-1	True
2022-07-20 151514_Rucci medium 4.eds	K01	UNKNOWN	Medium	medium 4	hsa-miR-30e-3p-478388_mir	N/A	Undetermined	Undetermined	1	Undetermined	Undetermined		N/A												True	0.04	True	-1	-1	True
2022-07-20 151514_Rucci medium 4.eds	L01	UNKNOWN	Medium	medium 4	hsa-miR-30e-3p-478388_mir	N/A	Undetermined	Undetermined	1	Undetermined	Undetermined		N/A												True	0.04	True	-1	-1	True
2022-07-21 145828_Rucci EVs3.eds	K01	UNKNOWN	EVs	Evs3	hsa-miR-30e-3p-478388_mir	N/A	Undetermined	Undetermined	1	Undetermined	Undetermined		N/A												True	0.04	True	-1	-1	True
2022-07-21 145828_Rucci EVs3.eds	L01	UNKNOWN	EVs	Evs3	hsa-miR-30e-3p-478388_mir	N/A	Undetermined	Undetermined	1	Undetermined	Undetermined		N/A												True	0.04	True	-1	-1	True
2022-07-20 180720_Rucci EVs2.eds	K01	UNKNOWN	EVs	Evs2	hsa-miR-30e-3p-478388_mir	N/A	Undetermined	Undetermined	1	Undetermined	Undetermined		N/A												True	0.04	True	-1	-1	True
2022-07-20 180720_Rucci EVs2.eds	L01	UNKNOWN	EVs	Evs2	hsa-miR-30e-3p-478388_mir	N/A	Undetermined	Undetermined	1	Undetermined	Undetermined		N/A												True	0.04	True	-1	-1	True
2022-07-21 164602_Rucci EVs1.eds	K01	UNKNOWN	EVs	Evs1	hsa-miR-30e-3p-478388_mir	N/A	Undetermined	Undetermined	1	Undetermined	Undetermined		N/A												True	0.04	True	-1	-1	True
2022-07-21 164602_Rucci EVs1.eds	L01	UNKNOWN	EVs	Evs1	hsa-miR-30e-3p-478388_mir	N/A	Undetermined	Undetermined	1	Undetermined	Undetermined		N/A												True	0.04	True	-1	-1	True
2022-07-20 151514_Rucci medium 4.eds	K02	UNKNOWN	Medium	medium 4	hsa-miR-30e-5p-479235_mir	N/A	Undetermined	Undetermined	1	Undetermined	Undetermined		N/A												True	0.04	True	-1	-1	True
2022-07-20 151514_Rucci medium 4.eds	L02	UNKNOWN	Medium	medium 4	hsa-miR-30e-5p-479235_mir	N/A	Undetermined	Undetermined	1	Undetermined	Undetermined		N/A												True	0.04	True	-1	-1	True
2022-07-21 145828_Rucci EVs3.eds	K02	UNKNOWN	EVs	Evs3	hsa-miR-30e-5p-479235_mir	N/A	Undetermined	Undetermined	1	Undetermined	Undetermined		N/A												True	0.04	True	-1	-1	True
2022-07-21 145828_Rucci EVs3.eds	L02	UNKNOWN	EVs	Evs3	hsa-miR-30e-5p-479235_mir	N/A	Undetermined	Undetermined	1	Undetermined	Undetermined		N/A												True	0.04	True	-1	-1	True
2022-07-21 164602_Rucci EVs1.eds	K02	UNKNOWN	EVs	Evs1	hsa-miR-30e-5p-479235_mir	N/A	Undetermined	Undetermined	1	Undetermined	Undetermined		N/A												True	0.04	True	-1	-1	True
2022-07-21 164602_Rucci EVs1.eds	L02	UNKNOWN	EVs	Evs1	hsa-miR-30e-5p-479235_mir	N/A	Undetermined	Undetermined	1	Undetermined	Undetermined		N/A												True	0.04	True	-1	-1	True
2022-07-20 180720_Rucci EVs2.eds	K02	UNKNOWN	EVs	Evs2	hsa-miR-30e-5p-479235_mir	N/A	Undetermined	Undetermined	1	Undetermined	Undetermined		N/A												True	0.04	True	-1	-1	True
2022-07-20 180720_Rucci EVs2.eds	L02	UNKNOWN	EVs	Evs2	hsa-miR-30e-5p-479235_mir	N/A	Undetermined	Undetermined	1	Undetermined	Undetermined		N/A												True	0.04	True	-1	-1	True
2022-07-21 145828_Rucci EVs3.eds	K05	UNKNOWN	EVs	Evs3	hsa-miR-320a-478594_mir	N/A	Undetermined	Undetermined	1	Undetermined	Undetermined		N/A												True	0.04	True	-1	-1	True
2022-07-21 145828_Rucci EVs3.eds	L05	UNKNOWN	EVs	Evs3	hsa-miR-320a-478594_mir	N/A	Undetermined	Undetermined	1	Undetermined	Undetermined		N/A												True	0.04	True	-1	-1	True
2022-07-20 180720_Rucci EVs2.eds	K05	UNKNOWN	EVs	Evs2	hsa-miR-320a-478594_mir	N/A	Undetermined	Undetermined	1	Undetermined	Undetermined		N/A												True	0.04	True	-1	-1	True
2022-07-20 180720_Rucci EVs2.eds	L05	UNKNOWN	EVs	Evs2	hsa-miR-320a-478594_mir	N/A	Undetermined	Undetermined	1	Undetermined	Undetermined		N/A												True	0.04	True	-1	-1	True
2022-07-21 164602_Rucci EVs1.eds	K05	UNKNOWN	EVs	Evs1	hsa-miR-320a-478594_mir	N/A	Undetermined	Undetermined	1	Undetermined	Undetermined		N/A												True	0.04	True	-1	-1	True
2022-07-21 164602_Rucci EVs1.eds	L05	UNKNOWN	EVs	Evs1	hsa-miR-320a-478594_mir	N/A	Undetermined	Undetermined	1	Undetermined	Undetermined		N/A												True	0.04	True	-1	-1	True
2022-07-20 151514_Rucci medium 4.eds	K05	UNKNOWN	Medium	medium 4	hsa-miR-320a-478594_mir	N/A	Undetermined	Undetermined	1	Undetermined	Undetermined		N/A												True	0.04	True	-1	-1	True
2022-07-20 151514_Rucci medium 4.eds	L05	UNKNOWN	Medium	medium 4	hsa-miR-320a-478594_mir	N/A	Undetermined	Undetermined	1	Undetermined	Undetermined		N/A												True	0.04	True	-1	-1	True
2022-07-20 151514_Rucci medium 4.eds	K06	UNKNOWN	Medium	medium 4	hsa-miR-320b-478588_mir	N/A	Undetermined	Undetermined	1	Undetermined	Undetermined		N/A												True	0.04	True	-1	-1	True
2022-07-20 151514_Rucci medium 4.eds	L06	UNKNOWN	Medium	medium 4	hsa-miR-320b-478588_mir	N/A	Undetermined	Undetermined	1	Undetermined	Undetermined		N/A												True	0.04	True	-1	-1	True
2022-07-20 180720_Rucci EVs2.eds	K06	UNKNOWN	EVs	Evs2	hsa-miR-320b-478588_mir	N/A	Undetermined	Undetermined	1	Undetermined	Undetermined		N/A												True	0.04	True	-1	-1	True
2022-07-20 180720_Rucci EVs2.eds	L06	UNKNOWN	EVs	Evs2	hsa-miR-320b-478588_mir	N/A	Undetermined	Undetermined	1	Undetermined	Undetermined		N/A												True	0.04	True	-1	-1	True
2022-07-21 145828_Rucci EVs3.eds	K06	UNKNOWN	EVs	Evs3	hsa-miR-320b-478588_mir	N/A	Undetermined	Undetermined	1	Undetermined	Undetermined		N/A												True	0.04	True	-1	-1	True
2022-07-21 145828_Rucci EVs3.eds	L06	UNKNOWN	EVs	Evs3	hsa-miR-320b-478588_mir	N/A	Undetermined	Undetermined	1	Undetermined	Undetermined		N/A												True	0.04	True	-1	-1	True
2022-07-21 164602_Rucci EVs1.eds	K06	UNKNOWN	EVs	Evs1	hsa-miR-320b-478588_mir	N/A	Undetermined	Undetermined	1	Undetermined	Undetermined		N/A												True	0.04	True	-1	-1	True
2022-07-21 164602_Rucci EVs1.eds	L06	UNKNOWN	EVs	Evs1	hsa-miR-320b-478588_mir	N/A	Undetermined	Undetermined	1	Undetermined	Undetermined		N/A												True	0.04	True	-1	-1	True
2022-07-21 164602_Rucci EVs1.eds	K08	UNKNOWN	EVs	Evs1	hsa-miR-324-3p-478023_mir	N/A	Undetermined	Undetermined	1	Undetermined	Undetermined		N/A												True	0.04	True	-1	-1	True
2022-07-21 164602_Rucci EVs1.eds	L08	UNKNOWN	EVs	Evs1	hsa-miR-324-3p-478023_mir	N/A	Undetermined	Undetermined	1	Undetermined	Undetermined		N/A												True	0.04	True	-1	-1	True
2022-07-20 180720_Rucci EVs2.eds	K08	UNKNOWN	EVs	Evs2	hsa-miR-324-3p-478023_mir	N/A	Undetermined	Undetermined	1	Undetermined	Undetermined		N/A												True	0.04	True	-1	-1	True
2022-07-20 180720_Rucci EVs2.eds	L08	UNKNOWN	EVs	Evs2	hsa-miR-324-3p-478023_mir	N/A	Undetermined	Undetermined	1	Undetermined	Undetermined		N/A												True	0.04	True	-1	-1	True
2022-07-21 145828_Rucci EVs3.eds	K08	UNKNOWN	EVs	Evs3	hsa-miR-324-3p-478023_mir	N/A	Undetermined	Undetermined	1	Undetermined	Undetermined		N/A												True	0.04	True	-1	-1	True
2022-07-21 145828_Rucci EVs3.eds	L08	UNKNOWN	EVs	Evs3	hsa-miR-324-3p-478023_mir	N/A	Undetermined	Undetermined	1	Undetermined	Undetermined		N/A												True	0.04	True	-1	-1	True
2022-07-20 151514_Rucci medium 4.eds	K08	UNKNOWN	Medium	medium 4	hsa-miR-324-3p-478023_mir	N/A	Undetermined	Undetermined	1	Undetermined	Undetermined		N/A												True	0.04	True	-1	-1	True
2022-07-20 151514_Rucci medium 4.eds	L08	UNKNOWN	Medium	medium 4	hsa-miR-324-3p-478023_mir	N/A	Undetermined	Undetermined	1	Undetermined	Undetermined		N/A												True	0.04	True	-1	-1	True
2022-07-21 145828_Rucci EVs3.eds	K09	UNKNOWN	EVs	Evs3	hsa-miR-324-5p-478024_mir	Amp	1.472	0.991	1	25.591	25.591	26.354	N/A	26.354	2.503	1.296	4.303								True	0.361	True	3	19
2022-07-21 145828_Rucci EVs3.eds	L09	UNKNOWN	EVs	Evs3	hsa-miR-324-5p-478024_mir	Amp	1.473	0.995	1	25.799	25.799	26.354	N/A	26.354	2.503	1.296	4.303								True	0.361	True	3	20
2022-07-21 164602_Rucci EVs1.eds	K09	UNKNOWN	EVs	Evs1	hsa-miR-324-5p-478024_mir	Amp	1.461	0.977	1	27.097	27.097	26.354	N/A	26.354	2.503	1.296	4.303								True	0.361	True	3	21
2022-07-21 164602_Rucci EVs1.eds	L09	UNKNOWN	EVs	Evs1	hsa-miR-324-5p-478024_mir	Amp	1.457	0.994	1	26.998	26.998	26.354	N/A	26.354	2.503	1.296	4.303								True	0.361	True	3	21
2022-07-20 180720_Rucci EVs2.eds	K09	UNKNOWN	EVs	Evs2	hsa-miR-324-5p-478024_mir	Amp	1.458	0.966	1	26.346	26.346	26.354	N/A	26.354	2.503	1.296	4.303								True	0.361	True	3	20
2022-07-20 180720_Rucci EVs2.eds	L09	UNKNOWN	EVs	Evs2	hsa-miR-324-5p-478024_mir	Amp	1.447	0.969	1	26.295	26.295	26.354	N/A	26.354	2.503	1.296	4.303								True	0.361	True	3	20
2022-07-20 151514_Rucci medium 4.eds	K09	UNKNOWN	Medium	medium 4	hsa-miR-324-5p-478024_mir	N/A	Undetermined	Undetermined	1	Undetermined	Undetermined		N/A												True	0.361	True	-1	-1	True
2022-07-20 151514_Rucci medium 4.eds	L09	UNKNOWN	Medium	medium 4	hsa-miR-324-5p-478024_mir	N/A	Undetermined	Undetermined	1	Undetermined	Undetermined		N/A												True	0.361	True	-1	-1	True
2022-07-21 164602_Rucci EVs1.eds	K04	UNKNOWN	EVs	Evs1	hsa-miR-32-5p-478026_mir	N/A	Undetermined	Undetermined	1	Undetermined	Undetermined		N/A												True	0.04	True	-1	-1	True
2022-07-21 164602_Rucci EVs1.eds	L04	UNKNOWN	EVs	Evs1	hsa-miR-32-5p-478026_mir	N/A	Undetermined	Undetermined	1	Undetermined	Undetermined		N/A												True	0.04	True	-1	-1	True
2022-07-20 180720_Rucci EVs2.eds	K04	UNKNOWN	EVs	Evs2	hsa-miR-32-5p-478026_mir	N/A	Undetermined	Undetermined	1	Undetermined	Undetermined		N/A												True	0.04	True	-1	-1	True
2022-07-20 180720_Rucci EVs2.eds	L04	UNKNOWN	EVs	Evs2	hsa-miR-32-5p-478026_mir	N/A	Undetermined	Undetermined	1	Undetermined	Undetermined		N/A												True	0.04	True	-1	-1	True
2022-07-21 145828_Rucci EVs3.eds	K04	UNKNOWN	EVs	Evs3	hsa-miR-32-5p-478026_mir	N/A	Undetermined	Undetermined	1	Undetermined	Undetermined		N/A												True	0.04	True	-1	-1	True
2022-07-21 145828_Rucci EVs3.eds	L04	UNKNOWN	EVs	Evs3	hsa-miR-32-5p-478026_mir	N/A	Undetermined	Undetermined	1	Undetermined	Undetermined		N/A												True	0.04	True	-1	-1	True
2022-07-20 151514_Rucci medium 4.eds	K04	UNKNOWN	Medium	medium 4	hsa-miR-32-5p-478026_mir	N/A	Undetermined	Undetermined	1	Undetermined	Undetermined		N/A												True	0.04	True	-1	-1	True
2022-07-20 151514_Rucci medium 4.eds	L04	UNKNOWN	Medium	medium 4	hsa-miR-32-5p-478026_mir	N/A	Undetermined	Undetermined	1	Undetermined	Undetermined		N/A												True	0.04	True	-1	-1	True
2022-07-20 151514_Rucci medium 4.eds	K10	UNKNOWN	Medium	medium 4	hsa-miR-326-478027_mir	N/A	Undetermined	Undetermined	1	Undetermined	Undetermined		N/A												True	0.04	True	-1	-1	True
2022-07-20 151514_Rucci medium 4.eds	L10	UNKNOWN	Medium	medium 4	hsa-miR-326-478027_mir	N/A	Undetermined	Undetermined	1	Undetermined	Undetermined		N/A												True	0.04	True	-1	-1	True
2022-07-21 164602_Rucci EVs1.eds	K10	UNKNOWN	EVs	Evs1	hsa-miR-326-478027_mir	N/A	Undetermined	Undetermined	1	Undetermined	Undetermined		N/A												True	0.04	True	-1	-1	True
2022-07-21 164602_Rucci EVs1.eds	L10	UNKNOWN	EVs	Evs1	hsa-miR-326-478027_mir	N/A	Undetermined	Undetermined	1	Undetermined	Undetermined		N/A												True	0.04	True	-1	-1	True
2022-07-21 145828_Rucci EVs3.eds	K10	UNKNOWN	EVs	Evs3	hsa-miR-326-478027_mir	N/A	Undetermined	Undetermined	1	Undetermined	Undetermined		N/A												True	0.04	True	-1	-1	True
2022-07-21 145828_Rucci EVs3.eds	L10	UNKNOWN	EVs	Evs3	hsa-miR-326-478027_mir	N/A	Undetermined	Undetermined	1	Undetermined	Undetermined		N/A												True	0.04	True	-1	-1	True
2022-07-20 180720_Rucci EVs2.eds	K10	UNKNOWN	EVs	Evs2	hsa-miR-326-478027_mir	N/A	Undetermined	Undetermined	1	Undetermined	Undetermined		N/A												True	0.04	True	-1	-1	True
2022-07-20 180720_Rucci EVs2.eds	L10	UNKNOWN	EVs	Evs2	hsa-miR-326-478027_mir	N/A	Undetermined	Undetermined	1	Undetermined	Undetermined		N/A												True	0.04	True	-1	-1	True
2022-07-20 180720_Rucci EVs2.eds	K11	UNKNOWN	EVs	Evs2	hsa-miR-328-3p-478028_mir	Amp	1.287	0.98	1	26.233	26.233	25.959	N/A	25.959	2.107	1.07	4.303	-8.041	-12.645	-3.437	263.301	10.827	6,403.099		True	0.135	True	3	22
2022-07-20 180720_Rucci EVs2.eds	L11	UNKNOWN	EVs	Evs2	hsa-miR-328-3p-478028_mir	Amp	1.296	0.898	1	26.278	26.278	25.959	N/A	25.959	2.107	1.07	4.303	-8.041	-12.645	-3.437	263.301	10.827	6,403.099		True	0.135	True	3	21
2022-07-21 164602_Rucci EVs1.eds	K11	UNKNOWN	EVs	Evs1	hsa-miR-328-3p-478028_mir	Amp	1.253	0.985	1	26.116	26.116	25.959	N/A	25.959	2.107	1.07	4.303	-8.041	-12.645	-3.437	263.301	10.827	6,403.099		True	0.135	True	3	21
2022-07-21 164602_Rucci EVs1.eds	L11	UNKNOWN	EVs	Evs1	hsa-miR-328-3p-478028_mir	Amp	1.246	0.95	1	26.314	26.314	25.959	N/A	25.959	2.107	1.07	4.303	-8.041	-12.645	-3.437	263.301	10.827	6,403.099		True	0.135	True	3	21
2022-07-21 145828_Rucci EVs3.eds	K11	UNKNOWN	EVs	Evs3	hsa-miR-328-3p-478028_mir	Amp	1.276	0.988	1	25.704	25.704	25.959	N/A	25.959	2.107	1.07	4.303	-8.041	-12.645	-3.437	263.301	10.827	6,403.099		True	0.135	True	3	21
2022-07-21 145828_Rucci EVs3.eds	L11	UNKNOWN	EVs	Evs3	hsa-miR-328-3p-478028_mir	Amp	1.292	0.982	1	25.109	25.109	25.959	N/A	25.959	2.107	1.07	4.303	-8.041	-12.645	-3.437	263.301	10.827	6,403.099		True	0.135	True	3	20
2022-07-20 151514_Rucci medium 4.eds	K11	UNKNOWN	Medium	medium 4	hsa-miR-328-3p-478028_mir	Amp	0.986	0.95	1	29.365	29.365	29.388	N/A	29.388	10.148			0			1	1	1		True	0.135	True	3	24
2022-07-20 151514_Rucci medium 4.eds	L11	UNKNOWN	Medium	medium 4	hsa-miR-328-3p-478028_mir	Amp	0.997	0.898	1	29.412	29.412	29.388	N/A	29.388	10.148			0			1	1	1		True	0.135	True	3	23
2022-07-21 145828_Rucci EVs3.eds	K14	UNKNOWN	EVs	Evs3	hsa-miR-338-3p-478037_mir	N/A	Undetermined	Undetermined	1	Undetermined	Undetermined		N/A												True	0.074	True	-1	-1	True
2022-07-21 145828_Rucci EVs3.eds	L14	UNKNOWN	EVs	Evs3	hsa-miR-338-3p-478037_mir	N/A	Undetermined	Undetermined	1	Undetermined	Undetermined		N/A												True	0.074	True	-1	-1	True
2022-07-20 180720_Rucci EVs2.eds	K14	UNKNOWN	EVs	Evs2	hsa-miR-338-3p-478037_mir	N/A	Undetermined	Undetermined	1	Undetermined	Undetermined		N/A												True	0.074	True	-1	-1	True
2022-07-20 180720_Rucci EVs2.eds	L14	UNKNOWN	EVs	Evs2	hsa-miR-338-3p-478037_mir	N/A	Undetermined	Undetermined	1	Undetermined	Undetermined		N/A												True	0.074	True	-1	-1	True
2022-07-21 164602_Rucci EVs1.eds	K14	UNKNOWN	EVs	Evs1	hsa-miR-338-3p-478037_mir	N/A	Undetermined	Undetermined	1	Undetermined	Undetermined		N/A												True	0.074	True	-1	-1	True
2022-07-21 164602_Rucci EVs1.eds	L14	UNKNOWN	EVs	Evs1	hsa-miR-338-3p-478037_mir	N/A	Undetermined	Undetermined	1	Undetermined	Undetermined		N/A												True	0.074	True	-1	-1	True
2022-07-20 151514_Rucci medium 4.eds	K14	UNKNOWN	Medium	medium 4	hsa-miR-338-3p-478037_mir	N/A	Undetermined	Undetermined	1	Undetermined	Undetermined		N/A												True	0.074	True	-1	-1	True
2022-07-20 151514_Rucci medium 4.eds	L14	UNKNOWN	Medium	medium 4	hsa-miR-338-3p-478037_mir	N/A	Undetermined	Undetermined	1	Undetermined	Undetermined		N/A												True	0.074	True	-1	-1	True
2022-07-20 151514_Rucci medium 4.eds	K15	UNKNOWN	Medium	medium 4	hsa-miR-339-3p-478325_mir	N/A	Undetermined	Undetermined	1	Undetermined	Undetermined		N/A												True	0.04	True	-1	-1	True
2022-07-20 151514_Rucci medium 4.eds	L15	UNKNOWN	Medium	medium 4	hsa-miR-339-3p-478325_mir	N/A	Undetermined	Undetermined	1	Undetermined	Undetermined		N/A												True	0.04	True	-1	-1	True
2022-07-21 164602_Rucci EVs1.eds	K15	UNKNOWN	EVs	Evs1	hsa-miR-339-3p-478325_mir	N/A	Undetermined	Undetermined	1	Undetermined	Undetermined		N/A												True	0.04	True	-1	-1	True
2022-07-21 164602_Rucci EVs1.eds	L15	UNKNOWN	EVs	Evs1	hsa-miR-339-3p-478325_mir	N/A	Undetermined	Undetermined	1	Undetermined	Undetermined		N/A												True	0.04	True	-1	-1	True
2022-07-20 180720_Rucci EVs2.eds	K15	UNKNOWN	EVs	Evs2	hsa-miR-339-3p-478325_mir	N/A	Undetermined	Undetermined	1	Undetermined	Undetermined		N/A												True	0.04	True	-1	-1	True
2022-07-20 180720_Rucci EVs2.eds	L15	UNKNOWN	EVs	Evs2	hsa-miR-339-3p-478325_mir	N/A	Undetermined	Undetermined	1	Undetermined	Undetermined		N/A												True	0.04	True	-1	-1	True
2022-07-21 145828_Rucci EVs3.eds	K15	UNKNOWN	EVs	Evs3	hsa-miR-339-3p-478325_mir	N/A	Undetermined	Undetermined	1	Undetermined	Undetermined		N/A												True	0.04	True	-1	-1	True
2022-07-21 145828_Rucci EVs3.eds	L15	UNKNOWN	EVs	Evs3	hsa-miR-339-3p-478325_mir	N/A	Undetermined	Undetermined	1	Undetermined	Undetermined		N/A												True	0.04	True	-1	-1	True
2022-07-21 145828_Rucci EVs3.eds	K16	UNKNOWN	EVs	Evs3	hsa-miR-339-5p-478040_mir	N/A	Undetermined	Undetermined	1	Undetermined	Undetermined		N/A												True	0.092	True	-1	-1	True
2022-07-21 145828_Rucci EVs3.eds	L16	UNKNOWN	EVs	Evs3	hsa-miR-339-5p-478040_mir	N/A	Undetermined	Undetermined	1	Undetermined	Undetermined		N/A												True	0.092	True	-1	-1	True
2022-07-20 180720_Rucci EVs2.eds	K16	UNKNOWN	EVs	Evs2	hsa-miR-339-5p-478040_mir	N/A	Undetermined	Undetermined	1	Undetermined	Undetermined		N/A												True	0.092	True	-1	-1	True
2022-07-20 180720_Rucci EVs2.eds	L16	UNKNOWN	EVs	Evs2	hsa-miR-339-5p-478040_mir	N/A	Undetermined	Undetermined	1	Undetermined	Undetermined		N/A												True	0.092	True	-1	-1	True
2022-07-21 164602_Rucci EVs1.eds	K16	UNKNOWN	EVs	Evs1	hsa-miR-339-5p-478040_mir	N/A	Undetermined	Undetermined	1	Undetermined	Undetermined		N/A												True	0.092	True	-1	-1	True
2022-07-21 164602_Rucci EVs1.eds	L16	UNKNOWN	EVs	Evs1	hsa-miR-339-5p-478040_mir	N/A	Undetermined	Undetermined	1	Undetermined	Undetermined		N/A												True	0.092	True	-1	-1	True
2022-07-20 151514_Rucci medium 4.eds	K16	UNKNOWN	Medium	medium 4	hsa-miR-339-5p-478040_mir	N/A	Undetermined	Undetermined	1	Undetermined	Undetermined		N/A												True	0.092	True	-1	-1	True
2022-07-20 151514_Rucci medium 4.eds	L16	UNKNOWN	Medium	medium 4	hsa-miR-339-5p-478040_mir	N/A	Undetermined	Undetermined	1	Undetermined	Undetermined		N/A												True	0.092	True	-1	-1	True
2022-07-21 164602_Rucci EVs1.eds	K17	UNKNOWN	EVs	Evs1	hsa-miR-33a-5p-478347_mir	N/A	Undetermined	Undetermined	1	Undetermined	Undetermined		N/A												True	0.04	True	-1	-1	True
2022-07-21 164602_Rucci EVs1.eds	L17	UNKNOWN	EVs	Evs1	hsa-miR-33a-5p-478347_mir	N/A	Undetermined	Undetermined	1	Undetermined	Undetermined		N/A												True	0.04	True	-1	-1	True
2022-07-20 180720_Rucci EVs2.eds	K17	UNKNOWN	EVs	Evs2	hsa-miR-33a-5p-478347_mir	N/A	Undetermined	Undetermined	1	Undetermined	Undetermined		N/A												True	0.04	True	-1	-1	True
2022-07-20 180720_Rucci EVs2.eds	L17	UNKNOWN	EVs	Evs2	hsa-miR-33a-5p-478347_mir	N/A	Undetermined	Undetermined	1	Undetermined	Undetermined		N/A												True	0.04	True	-1	-1	True
2022-07-21 145828_Rucci EVs3.eds	K17	UNKNOWN	EVs	Evs3	hsa-miR-33a-5p-478347_mir	N/A	Undetermined	Undetermined	1	Undetermined	Undetermined		N/A												True	0.04	True	-1	-1	True
2022-07-21 145828_Rucci EVs3.eds	L17	UNKNOWN	EVs	Evs3	hsa-miR-33a-5p-478347_mir	N/A	Undetermined	Undetermined	1	Undetermined	Undetermined		N/A												True	0.04	True	-1	-1	True
2022-07-20 151514_Rucci medium 4.eds	K17	UNKNOWN	Medium	medium 4	hsa-miR-33a-5p-478347_mir	N/A	Undetermined	Undetermined	1	Undetermined	Undetermined		N/A												True	0.04	True	-1	-1	True
2022-07-20 151514_Rucci medium 4.eds	L17	UNKNOWN	Medium	medium 4	hsa-miR-33a-5p-478347_mir	N/A	Undetermined	Undetermined	1	Undetermined	Undetermined		N/A												True	0.04	True	-1	-1	True
2022-07-20 151514_Rucci medium 4.eds	K19	UNKNOWN	Medium	medium 4	hsa-miR-346-478046_mir	N/A	Undetermined	Undetermined	1	Undetermined	Undetermined		N/A												True	0.2	True	-1	-1	True
2022-07-20 151514_Rucci medium 4.eds	L19	UNKNOWN	Medium	medium 4	hsa-miR-346-478046_mir	N/A	Undetermined	Undetermined	1	Undetermined	Undetermined		N/A												True	0.2	True	-1	-1	True
2022-07-20 180720_Rucci EVs2.eds	K19	UNKNOWN	EVs	Evs2	hsa-miR-346-478046_mir	N/A	Undetermined	Undetermined	1	Undetermined	Undetermined		N/A												True	0.2	True	-1	-1	True
2022-07-20 180720_Rucci EVs2.eds	L19	UNKNOWN	EVs	Evs2	hsa-miR-346-478046_mir	N/A	Undetermined	Undetermined	1	Undetermined	Undetermined		N/A												True	0.2	True	-1	-1	True
2022-07-21 164602_Rucci EVs1.eds	K19	UNKNOWN	EVs	Evs1	hsa-miR-346-478046_mir	N/A	Undetermined	Undetermined	1	Undetermined	Undetermined		N/A												True	0.2	True	-1	-1	True
2022-07-21 164602_Rucci EVs1.eds	L19	UNKNOWN	EVs	Evs1	hsa-miR-346-478046_mir	N/A	Undetermined	Undetermined	1	Undetermined	Undetermined		N/A												True	0.2	True	-1	-1	True
2022-07-21 145828_Rucci EVs3.eds	K19	UNKNOWN	EVs	Evs3	hsa-miR-346-478046_mir	N/A	Undetermined	Undetermined	1	Undetermined	Undetermined		N/A												True	0.2	True	-1	-1	True
2022-07-21 145828_Rucci EVs3.eds	L19	UNKNOWN	EVs	Evs3	hsa-miR-346-478046_mir	N/A	Undetermined	Undetermined	1	Undetermined	Undetermined		N/A												True	0.2	True	-1	-1	True
2022-07-20 151514_Rucci medium 4.eds	K20	UNKNOWN	Medium	medium 4	hsa-miR-34a-5p-478048_mir	N/A	Undetermined	Undetermined	1	Undetermined	Undetermined		N/A												True	0.14	True	-1	-1	True
2022-07-20 151514_Rucci medium 4.eds	L20	UNKNOWN	Medium	medium 4	hsa-miR-34a-5p-478048_mir	N/A	Undetermined	Undetermined	1	Undetermined	Undetermined		N/A												True	0.14	True	-1	-1	True
2022-07-21 145828_Rucci EVs3.eds	K20	UNKNOWN	EVs	Evs3	hsa-miR-34a-5p-478048_mir	Amp	1.327	0.977	1	21.741	21.741	22.985	N/A	22.985	-0.866	1.828	4.303								True	0.14	True	3	17
2022-07-21 145828_Rucci EVs3.eds	L20	UNKNOWN	EVs	Evs3	hsa-miR-34a-5p-478048_mir	Amp	1.298	0.983	1	21.902	21.902	22.985	N/A	22.985	-0.866	1.828	4.303								True	0.14	True	3	17
2022-07-20 180720_Rucci EVs2.eds	K20	UNKNOWN	EVs	Evs2	hsa-miR-34a-5p-478048_mir	Amp	1.294	0.927	1	22.453	22.453	22.985	N/A	22.985	-0.866	1.828	4.303								True	0.14	True	3	18
2022-07-20 180720_Rucci EVs2.eds	L20	UNKNOWN	EVs	Evs2	hsa-miR-34a-5p-478048_mir	Amp	1.309	0.937	1	22.246	22.246	22.985	N/A	22.985	-0.866	1.828	4.303								True	0.14	True	3	17
2022-07-21 164602_Rucci EVs1.eds	K20	UNKNOWN	EVs	Evs1	hsa-miR-34a-5p-478048_mir	Amp	1.216	0.994	1	24.823	24.823	22.985	N/A	22.985	-0.866	1.828	4.303								True	0.14	True	3	20
2022-07-21 164602_Rucci EVs1.eds	L20	UNKNOWN	EVs	Evs1	hsa-miR-34a-5p-478048_mir	Amp	1.219	0.992	1	24.747	24.747	22.985	N/A	22.985	-0.866	1.828	4.303								True	0.14	True	3	20
2022-07-20 151514_Rucci medium 4.eds	K22	UNKNOWN	Medium	medium 4	hsa-miR-363-3p-478060_mir	N/A	Undetermined	Undetermined	1	Undetermined	Undetermined		N/A												True	0.04	True	-1	-1	True
2022-07-20 151514_Rucci medium 4.eds	L22	UNKNOWN	Medium	medium 4	hsa-miR-363-3p-478060_mir	N/A	Undetermined	Undetermined	1	Undetermined	Undetermined		N/A												True	0.04	True	-1	-1	True
2022-07-21 145828_Rucci EVs3.eds	K22	UNKNOWN	EVs	Evs3	hsa-miR-363-3p-478060_mir	N/A	Undetermined	Undetermined	1	Undetermined	Undetermined		N/A												True	0.04	True	-1	-1	True
2022-07-21 145828_Rucci EVs3.eds	L22	UNKNOWN	EVs	Evs3	hsa-miR-363-3p-478060_mir	N/A	Undetermined	Undetermined	1	Undetermined	Undetermined		N/A												True	0.04	True	-1	-1	True
2022-07-20 180720_Rucci EVs2.eds	K22	UNKNOWN	EVs	Evs2	hsa-miR-363-3p-478060_mir	N/A	Undetermined	Undetermined	1	Undetermined	Undetermined		N/A												True	0.04	True	-1	-1	True
2022-07-20 180720_Rucci EVs2.eds	L22	UNKNOWN	EVs	Evs2	hsa-miR-363-3p-478060_mir	N/A	Undetermined	Undetermined	1	Undetermined	Undetermined		N/A												True	0.04	True	-1	-1	True
2022-07-21 164602_Rucci EVs1.eds	K22	UNKNOWN	EVs	Evs1	hsa-miR-363-3p-478060_mir	N/A	Undetermined	Undetermined	1	Undetermined	Undetermined		N/A												True	0.04	True	-1	-1	True
2022-07-21 164602_Rucci EVs1.eds	L22	UNKNOWN	EVs	Evs1	hsa-miR-363-3p-478060_mir	N/A	Undetermined	Undetermined	1	Undetermined	Undetermined		N/A												True	0.04	True	-1	-1	True
2022-07-20 180720_Rucci EVs2.eds	K23	UNKNOWN	EVs	Evs2	hsa-miR-365a-3p_hsa-miR-365b-3p-478065_mir	Amp	1.179	0.803	1	25.223	25.223	24.383	N/A	24.383	0.532	0.643	4.303								True	0.08	True	3	21
2022-07-20 180720_Rucci EVs2.eds	L23	UNKNOWN	EVs	Evs2	hsa-miR-365a-3p_hsa-miR-365b-3p-478065_mir	Amp	1.159	0.722	1	25.373	25.373	24.383	N/A	24.383	0.532	0.643	4.303								True	0.08	True	3	22
2022-07-21 164602_Rucci EVs1.eds	K23	UNKNOWN	EVs	Evs1	hsa-miR-365a-3p_hsa-miR-365b-3p-478065_mir	Amp	1.157	0.936	1	23.875	23.875	24.383	N/A	24.383	0.532	0.643	4.303								True	0.08	True	3	20
2022-07-21 164602_Rucci EVs1.eds	L23	UNKNOWN	EVs	Evs1	hsa-miR-365a-3p_hsa-miR-365b-3p-478065_mir	Amp	1.163	0.933	1	23.722	23.722	24.383	N/A	24.383	0.532	0.643	4.303								True	0.08	True	3	20
2022-07-21 145828_Rucci EVs3.eds	K23	UNKNOWN	EVs	Evs3	hsa-miR-365a-3p_hsa-miR-365b-3p-478065_mir	Amp	1.168	0.955	1	23.853	23.853	24.383	N/A	24.383	0.532	0.643	4.303								True	0.08	True	3	19
2022-07-21 145828_Rucci EVs3.eds	L23	UNKNOWN	EVs	Evs3	hsa-miR-365a-3p_hsa-miR-365b-3p-478065_mir	Amp	1.163	0.98	1	24.254	24.254	24.383	N/A	24.383	0.532	0.643	4.303								True	0.08	True	3	20
2022-07-20 151514_Rucci medium 4.eds	K23	UNKNOWN	Medium	medium 4	hsa-miR-365a-3p_hsa-miR-365b-3p-478065_mir	N/A	Undetermined	Undetermined	1	Undetermined	Undetermined		N/A												True	0.08	True	-1	-1	True
2022-07-20 151514_Rucci medium 4.eds	L23	UNKNOWN	Medium	medium 4	hsa-miR-365a-3p_hsa-miR-365b-3p-478065_mir	N/A	Undetermined	Undetermined	1	Undetermined	Undetermined		N/A												True	0.08	True	-1	-1	True
2022-07-20 151514_Rucci medium 4.eds	K24	UNKNOWN	Medium	medium 4	hsa-miR-373-3p-478363_mir	N/A	Undetermined	Undetermined	1	Undetermined	Undetermined		N/A												True	0.2	True	-1	-1	True
2022-07-20 151514_Rucci medium 4.eds	L24	UNKNOWN	Medium	medium 4	hsa-miR-373-3p-478363_mir	N/A	Undetermined	Undetermined	1	Undetermined	Undetermined		N/A												True	0.2	True	-1	-1	True
2022-07-21 145828_Rucci EVs3.eds	K24	UNKNOWN	EVs	Evs3	hsa-miR-373-3p-478363_mir	N/A	Undetermined	Undetermined	1	Undetermined	Undetermined		N/A												True	0.2	True	-1	-1	True
2022-07-21 145828_Rucci EVs3.eds	L24	UNKNOWN	EVs	Evs3	hsa-miR-373-3p-478363_mir	N/A	Undetermined	Undetermined	1	Undetermined	Undetermined		N/A												True	0.2	True	-1	-1	True
2022-07-20 180720_Rucci EVs2.eds	K24	UNKNOWN	EVs	Evs2	hsa-miR-373-3p-478363_mir	N/A	Undetermined	Undetermined	1	Undetermined	Undetermined		N/A												True	0.2	True	-1	-1	True
2022-07-20 180720_Rucci EVs2.eds	L24	UNKNOWN	EVs	Evs2	hsa-miR-373-3p-478363_mir	N/A	Undetermined	Undetermined	1	Undetermined	Undetermined		N/A												True	0.2	True	-1	-1	True
2022-07-21 164602_Rucci EVs1.eds	K24	UNKNOWN	EVs	Evs1	hsa-miR-373-3p-478363_mir	N/A	Undetermined	Undetermined	1	Undetermined	Undetermined		N/A												True	0.2	True	-1	-1	True
2022-07-21 164602_Rucci EVs1.eds	L24	UNKNOWN	EVs	Evs1	hsa-miR-373-3p-478363_mir	N/A	Undetermined	Undetermined	1	Undetermined	Undetermined		N/A												True	0.2	True	-1	-1	True
2022-07-20 151514_Rucci medium 4.eds	M01	UNKNOWN	Medium	medium 4	hsa-miR-373-5p-478073_mir	N/A	Undetermined	Undetermined	1	Undetermined	Undetermined		N/A												True	0.2	True	-1	-1	True
2022-07-20 151514_Rucci medium 4.eds	N01	UNKNOWN	Medium	medium 4	hsa-miR-373-5p-478073_mir	N/A	Undetermined	Undetermined	1	Undetermined	Undetermined		N/A												True	0.2	True	-1	-1	True
2022-07-21 145828_Rucci EVs3.eds	M01	UNKNOWN	EVs	Evs3	hsa-miR-373-5p-478073_mir	N/A	Undetermined	Undetermined	1	Undetermined	Undetermined		N/A												True	0.2	True	-1	-1	True
2022-07-21 145828_Rucci EVs3.eds	N01	UNKNOWN	EVs	Evs3	hsa-miR-373-5p-478073_mir	N/A	Undetermined	Undetermined	1	Undetermined	Undetermined		N/A												True	0.2	True	-1	-1	True
2022-07-20 180720_Rucci EVs2.eds	M01	UNKNOWN	EVs	Evs2	hsa-miR-373-5p-478073_mir	N/A	Undetermined	Undetermined	1	Undetermined	Undetermined		N/A												True	0.2	True	-1	-1	True
2022-07-20 180720_Rucci EVs2.eds	N01	UNKNOWN	EVs	Evs2	hsa-miR-373-5p-478073_mir	N/A	Undetermined	Undetermined	1	Undetermined	Undetermined		N/A												True	0.2	True	-1	-1	True
2022-07-21 164602_Rucci EVs1.eds	M01	UNKNOWN	EVs	Evs1	hsa-miR-373-5p-478073_mir	N/A	Undetermined	Undetermined	1	Undetermined	Undetermined		N/A												True	0.2	True	-1	-1	True
2022-07-21 164602_Rucci EVs1.eds	N01	UNKNOWN	EVs	Evs1	hsa-miR-373-5p-478073_mir	N/A	Undetermined	Undetermined	1	Undetermined	Undetermined		N/A												True	0.2	True	-1	-1	True
2022-07-20 180720_Rucci EVs2.eds	M02	UNKNOWN	EVs	Evs2	hsa-miR-374a-5p-478238_mir	N/A	Undetermined	Undetermined	1	Undetermined	Undetermined		N/A												True	0.04	True	-1	-1	True
2022-07-20 180720_Rucci EVs2.eds	N02	UNKNOWN	EVs	Evs2	hsa-miR-374a-5p-478238_mir	N/A	Undetermined	Undetermined	1	Undetermined	Undetermined		N/A												True	0.04	True	-1	-1	True
2022-07-21 145828_Rucci EVs3.eds	M02	UNKNOWN	EVs	Evs3	hsa-miR-374a-5p-478238_mir	N/A	Undetermined	Undetermined	1	Undetermined	Undetermined		N/A												True	0.04	True	-1	-1	True
2022-07-21 145828_Rucci EVs3.eds	N02	UNKNOWN	EVs	Evs3	hsa-miR-374a-5p-478238_mir	N/A	Undetermined	Undetermined	1	Undetermined	Undetermined		N/A												True	0.04	True	-1	-1	True
2022-07-21 164602_Rucci EVs1.eds	M02	UNKNOWN	EVs	Evs1	hsa-miR-374a-5p-478238_mir	N/A	Undetermined	Undetermined	1	Undetermined	Undetermined		N/A												True	0.04	True	-1	-1	True
2022-07-21 164602_Rucci EVs1.eds	N02	UNKNOWN	EVs	Evs1	hsa-miR-374a-5p-478238_mir	N/A	Undetermined	Undetermined	1	Undetermined	Undetermined		N/A												True	0.04	True	-1	-1	True
2022-07-20 151514_Rucci medium 4.eds	M02	UNKNOWN	Medium	medium 4	hsa-miR-374a-5p-478238_mir	N/A	Undetermined	Undetermined	1	Undetermined	Undetermined		N/A												True	0.04	True	-1	-1	True
2022-07-20 151514_Rucci medium 4.eds	N02	UNKNOWN	Medium	medium 4	hsa-miR-374a-5p-478238_mir	N/A	Undetermined	Undetermined	1	Undetermined	Undetermined		N/A												True	0.04	True	-1	-1	True
2022-07-21 164602_Rucci EVs1.eds	M03	UNKNOWN	EVs	Evs1	hsa-miR-374b-5p-478389_mir	N/A	Undetermined	Undetermined	1	Undetermined	Undetermined		N/A												True	0.04	True	-1	-1	True
2022-07-21 164602_Rucci EVs1.eds	N03	UNKNOWN	EVs	Evs1	hsa-miR-374b-5p-478389_mir	N/A	Undetermined	Undetermined	1	Undetermined	Undetermined		N/A												True	0.04	True	-1	-1	True
2022-07-20 180720_Rucci EVs2.eds	M03	UNKNOWN	EVs	Evs2	hsa-miR-374b-5p-478389_mir	N/A	Undetermined	Undetermined	1	Undetermined	Undetermined		N/A												True	0.04	True	-1	-1	True
2022-07-20 180720_Rucci EVs2.eds	N03	UNKNOWN	EVs	Evs2	hsa-miR-374b-5p-478389_mir	N/A	Undetermined	Undetermined	1	Undetermined	Undetermined		N/A												True	0.04	True	-1	-1	True
2022-07-21 145828_Rucci EVs3.eds	M03	UNKNOWN	EVs	Evs3	hsa-miR-374b-5p-478389_mir	N/A	Undetermined	Undetermined	1	Undetermined	Undetermined		N/A												True	0.04	True	-1	-1	True
2022-07-21 145828_Rucci EVs3.eds	N03	UNKNOWN	EVs	Evs3	hsa-miR-374b-5p-478389_mir	N/A	Undetermined	Undetermined	1	Undetermined	Undetermined		N/A												True	0.04	True	-1	-1	True
2022-07-20 151514_Rucci medium 4.eds	M03	UNKNOWN	Medium	medium 4	hsa-miR-374b-5p-478389_mir	N/A	Undetermined	Undetermined	1	Undetermined	Undetermined		N/A												True	0.04	True	-1	-1	True
2022-07-20 151514_Rucci medium 4.eds	N03	UNKNOWN	Medium	medium 4	hsa-miR-374b-5p-478389_mir	N/A	Undetermined	Undetermined	1	Undetermined	Undetermined		N/A												True	0.04	True	-1	-1	True
2022-07-20 151514_Rucci medium 4.eds	M04	UNKNOWN	Medium	medium 4	hsa-miR-375-478074_mir	N/A	Undetermined	Undetermined	1	Undetermined	Undetermined		N/A												True	0.2	True	-1	-1	True
2022-07-20 151514_Rucci medium 4.eds	N04	UNKNOWN	Medium	medium 4	hsa-miR-375-478074_mir	N/A	Undetermined	Undetermined	1	Undetermined	Undetermined		N/A												True	0.2	True	-1	-1	True
2022-07-21 164602_Rucci EVs1.eds	M04	UNKNOWN	EVs	Evs1	hsa-miR-375-478074_mir	N/A	Undetermined	Undetermined	1	Undetermined	Undetermined		N/A												True	0.2	True	-1	-1	True
2022-07-21 164602_Rucci EVs1.eds	N04	UNKNOWN	EVs	Evs1	hsa-miR-375-478074_mir	N/A	Undetermined	Undetermined	1	Undetermined	Undetermined		N/A												True	0.2	True	-1	-1	True
2022-07-20 180720_Rucci EVs2.eds	M04	UNKNOWN	EVs	Evs2	hsa-miR-375-478074_mir	N/A	Undetermined	Undetermined	1	Undetermined	Undetermined		N/A												True	0.2	True	-1	-1	True
2022-07-20 180720_Rucci EVs2.eds	N04	UNKNOWN	EVs	Evs2	hsa-miR-375-478074_mir	N/A	Undetermined	Undetermined	1	Undetermined	Undetermined		N/A												True	0.2	True	-1	-1	True
2022-07-21 145828_Rucci EVs3.eds	M04	UNKNOWN	EVs	Evs3	hsa-miR-375-478074_mir	N/A	Undetermined	Undetermined	1	Undetermined	Undetermined		N/A												True	0.2	True	-1	-1	True
2022-07-21 145828_Rucci EVs3.eds	N04	UNKNOWN	EVs	Evs3	hsa-miR-375-478074_mir	N/A	Undetermined	Undetermined	1	Undetermined	Undetermined		N/A												True	0.2	True	-1	-1	True
2022-07-20 151514_Rucci medium 4.eds	M05	UNKNOWN	Medium	medium 4	hsa-miR-376a-3p-478240_mir	N/A	Undetermined	Undetermined	1	Undetermined	Undetermined		N/A												True	0.04	True	-1	-1	True
2022-07-20 151514_Rucci medium 4.eds	N05	UNKNOWN	Medium	medium 4	hsa-miR-376a-3p-478240_mir	N/A	Undetermined	Undetermined	1	Undetermined	Undetermined		N/A												True	0.04	True	-1	-1	True
2022-07-21 145828_Rucci EVs3.eds	M05	UNKNOWN	EVs	Evs3	hsa-miR-376a-3p-478240_mir	N/A	Undetermined	Undetermined	1	Undetermined	Undetermined		N/A												True	0.04	True	-1	-1	True
2022-07-21 145828_Rucci EVs3.eds	N05	UNKNOWN	EVs	Evs3	hsa-miR-376a-3p-478240_mir	N/A	Undetermined	Undetermined	1	Undetermined	Undetermined		N/A												True	0.04	True	-1	-1	True
2022-07-20 180720_Rucci EVs2.eds	M05	UNKNOWN	EVs	Evs2	hsa-miR-376a-3p-478240_mir	N/A	Undetermined	Undetermined	1	Undetermined	Undetermined		N/A												True	0.04	True	-1	-1	True
2022-07-20 180720_Rucci EVs2.eds	N05	UNKNOWN	EVs	Evs2	hsa-miR-376a-3p-478240_mir	N/A	Undetermined	Undetermined	1	Undetermined	Undetermined		N/A												True	0.04	True	-1	-1	True
2022-07-21 164602_Rucci EVs1.eds	M05	UNKNOWN	EVs	Evs1	hsa-miR-376a-3p-478240_mir	N/A	Undetermined	Undetermined	1	Undetermined	Undetermined		N/A												True	0.04	True	-1	-1	True
2022-07-21 164602_Rucci EVs1.eds	N05	UNKNOWN	EVs	Evs1	hsa-miR-376a-3p-478240_mir	N/A	Undetermined	Undetermined	1	Undetermined	Undetermined		N/A												True	0.04	True	-1	-1	True
2022-07-20 151514_Rucci medium 4.eds	M06	UNKNOWN	Medium	medium 4	hsa-miR-378a-3p-478349_mir	N/A	Undetermined	Undetermined	1	Undetermined	Undetermined		N/A												True	0.04	True	-1	-1	True
2022-07-20 151514_Rucci medium 4.eds	N06	UNKNOWN	Medium	medium 4	hsa-miR-378a-3p-478349_mir	N/A	Undetermined	Undetermined	1	Undetermined	Undetermined		N/A												True	0.04	True	-1	-1	True
2022-07-21 164602_Rucci EVs1.eds	M06	UNKNOWN	EVs	Evs1	hsa-miR-378a-3p-478349_mir	N/A	Undetermined	Undetermined	1	Undetermined	Undetermined		N/A												True	0.04	True	-1	-1	True
2022-07-21 164602_Rucci EVs1.eds	N06	UNKNOWN	EVs	Evs1	hsa-miR-378a-3p-478349_mir	N/A	Undetermined	Undetermined	1	Undetermined	Undetermined		N/A												True	0.04	True	-1	-1	True
2022-07-20 180720_Rucci EVs2.eds	M06	UNKNOWN	EVs	Evs2	hsa-miR-378a-3p-478349_mir	N/A	Undetermined	Undetermined	1	Undetermined	Undetermined		N/A												True	0.04	True	-1	-1	True
2022-07-20 180720_Rucci EVs2.eds	N06	UNKNOWN	EVs	Evs2	hsa-miR-378a-3p-478349_mir	N/A	Undetermined	Undetermined	1	Undetermined	Undetermined		N/A												True	0.04	True	-1	-1	True
2022-07-21 145828_Rucci EVs3.eds	M06	UNKNOWN	EVs	Evs3	hsa-miR-378a-3p-478349_mir	N/A	Undetermined	Undetermined	1	Undetermined	Undetermined		N/A												True	0.04	True	-1	-1	True
2022-07-21 145828_Rucci EVs3.eds	N06	UNKNOWN	EVs	Evs3	hsa-miR-378a-3p-478349_mir	N/A	Undetermined	Undetermined	1	Undetermined	Undetermined		N/A												True	0.04	True	-1	-1	True
2022-07-20 151514_Rucci medium 4.eds	M10	UNKNOWN	Medium	medium 4	hsa-miR-423-3p-478327_mir	N/A	Undetermined	Undetermined	1	Undetermined	Undetermined		N/A												True	0.04	True	-1	-1	True
2022-07-20 151514_Rucci medium 4.eds	N10	UNKNOWN	Medium	medium 4	hsa-miR-423-3p-478327_mir	N/A	Undetermined	Undetermined	1	Undetermined	Undetermined		N/A												True	0.04	True	-1	-1	True
2022-07-21 145828_Rucci EVs3.eds	M10	UNKNOWN	EVs	Evs3	hsa-miR-423-3p-478327_mir	N/A	Undetermined	Undetermined	1	Undetermined	Undetermined		N/A												True	0.04	True	-1	-1	True
2022-07-21 145828_Rucci EVs3.eds	N10	UNKNOWN	EVs	Evs3	hsa-miR-423-3p-478327_mir	N/A	Undetermined	Undetermined	1	Undetermined	Undetermined		N/A												True	0.04	True	-1	-1	True
2022-07-20 180720_Rucci EVs2.eds	M10	UNKNOWN	EVs	Evs2	hsa-miR-423-3p-478327_mir	N/A	Undetermined	Undetermined	1	Undetermined	Undetermined		N/A												True	0.04	True	-1	-1	True
2022-07-20 180720_Rucci EVs2.eds	N10	UNKNOWN	EVs	Evs2	hsa-miR-423-3p-478327_mir	N/A	Undetermined	Undetermined	1	Undetermined	Undetermined		N/A												True	0.04	True	-1	-1	True
2022-07-21 164602_Rucci EVs1.eds	M10	UNKNOWN	EVs	Evs1	hsa-miR-423-3p-478327_mir	N/A	Undetermined	Undetermined	1	Undetermined	Undetermined		N/A												True	0.04	True	-1	-1	True
2022-07-21 164602_Rucci EVs1.eds	N10	UNKNOWN	EVs	Evs1	hsa-miR-423-3p-478327_mir	N/A	Undetermined	Undetermined	1	Undetermined	Undetermined		N/A												True	0.04	True	-1	-1	True
2022-07-20 180720_Rucci EVs2.eds	M15	UNKNOWN	EVs	Evs2	hsa-miR-425-5p-478094_mir	Amp	1.358	0.85	1	27.72	27.72	27.48	N/A	27.48	3.628	0.938	4.303	-9.223	-13.261	-5.185	597.584	36.389	9,813.568		True	0.208	True	3	23
2022-07-20 180720_Rucci EVs2.eds	N15	UNKNOWN	EVs	Evs2	hsa-miR-425-5p-478094_mir	Amp	1.355	0.88	1	27.787	27.787	27.48	N/A	27.48	3.628	0.938	4.303	-9.223	-13.261	-5.185	597.584	36.389	9,813.568		True	0.208	True	3	23
2022-07-21 145828_Rucci EVs3.eds	M15	UNKNOWN	EVs	Evs3	hsa-miR-425-5p-478094_mir	Amp	1.354	0.942	1	27.426	27.426	27.48	N/A	27.48	3.628	0.938	4.303	-9.223	-13.261	-5.185	597.584	36.389	9,813.568		True	0.208	True	3	22
2022-07-21 145828_Rucci EVs3.eds	N15	UNKNOWN	EVs	Evs3	hsa-miR-425-5p-478094_mir	Amp	1.368	0.914	1	27.468	27.468	27.48	N/A	27.48	3.628	0.938	4.303	-9.223	-13.261	-5.185	597.584	36.389	9,813.568		True	0.208	True	3	22
2022-07-21 164602_Rucci EVs1.eds	M15	UNKNOWN	EVs	Evs1	hsa-miR-425-5p-478094_mir	Amp	1.35	0.961	1	27.35	27.35	27.48	N/A	27.48	3.628	0.938	4.303	-9.223	-13.261	-5.185	597.584	36.389	9,813.568		True	0.208	True	3	22
2022-07-21 164602_Rucci EVs1.eds	N15	UNKNOWN	EVs	Evs1	hsa-miR-425-5p-478094_mir	Amp	1.363	0.988	1	27.126	27.126	27.48	N/A	27.48	3.628	0.938	4.303	-9.223	-13.261	-5.185	597.584	36.389	9,813.568		True	0.208	True	3	22
2022-07-20 151514_Rucci medium 4.eds	M15	UNKNOWN	Medium	medium 4	hsa-miR-425-5p-478094_mir	Amp	1.297	0.982	1	31.985	31.985	32.092	N/A	32.092	12.851			0			1	1	1		True	0.208	True	3	26
2022-07-20 151514_Rucci medium 4.eds	N15	UNKNOWN	Medium	medium 4	hsa-miR-425-5p-478094_mir	Amp	1.284	0.967	1	32.198	32.198	32.092	N/A	32.092	12.851			0			1	1	1		True	0.208	True	3	26
2022-07-20 151514_Rucci medium 4.eds	M16	UNKNOWN	Medium	medium 4	hsa-miR-451a-478107_mir	N/A	Undetermined	Undetermined	1	Undetermined	Undetermined		N/A												True	0.04	True	-1	-1	True
2022-07-20 151514_Rucci medium 4.eds	N16	UNKNOWN	Medium	medium 4	hsa-miR-451a-478107_mir	N/A	Undetermined	Undetermined	1	Undetermined	Undetermined		N/A												True	0.04	True	-1	-1	True
2022-07-21 145828_Rucci EVs3.eds	M16	UNKNOWN	EVs	Evs3	hsa-miR-451a-478107_mir	N/A	Undetermined	Undetermined	1	Undetermined	Undetermined		N/A												True	0.04	True	-1	-1	True
2022-07-21 145828_Rucci EVs3.eds	N16	UNKNOWN	EVs	Evs3	hsa-miR-451a-478107_mir	N/A	Undetermined	Undetermined	1	Undetermined	Undetermined		N/A												True	0.04	True	-1	-1	True
2022-07-20 180720_Rucci EVs2.eds	M16	UNKNOWN	EVs	Evs2	hsa-miR-451a-478107_mir	N/A	Undetermined	Undetermined	1	Undetermined	Undetermined		N/A												True	0.04	True	-1	-1	True
2022-07-20 180720_Rucci EVs2.eds	N16	UNKNOWN	EVs	Evs2	hsa-miR-451a-478107_mir	N/A	Undetermined	Undetermined	1	Undetermined	Undetermined		N/A												True	0.04	True	-1	-1	True
2022-07-21 164602_Rucci EVs1.eds	M16	UNKNOWN	EVs	Evs1	hsa-miR-451a-478107_mir	N/A	Undetermined	Undetermined	1	Undetermined	Undetermined		N/A												True	0.04	True	-1	-1	True
2022-07-21 164602_Rucci EVs1.eds	N16	UNKNOWN	EVs	Evs1	hsa-miR-451a-478107_mir	N/A	Undetermined	Undetermined	1	Undetermined	Undetermined		N/A												True	0.04	True	-1	-1	True
2022-07-20 180720_Rucci EVs2.eds	M17	UNKNOWN	EVs	Evs2	hsa-miR-483-3p-478122_mir	N/A	Undetermined	Undetermined	1	Undetermined	Undetermined		N/A												True	0.04	True	-1	-1	True
2022-07-20 180720_Rucci EVs2.eds	N17	UNKNOWN	EVs	Evs2	hsa-miR-483-3p-478122_mir	N/A	Undetermined	Undetermined	1	Undetermined	Undetermined		N/A												True	0.04	True	-1	-1	True
2022-07-21 145828_Rucci EVs3.eds	M17	UNKNOWN	EVs	Evs3	hsa-miR-483-3p-478122_mir	N/A	Undetermined	Undetermined	1	Undetermined	Undetermined		N/A												True	0.04	True	-1	-1	True
2022-07-21 145828_Rucci EVs3.eds	N17	UNKNOWN	EVs	Evs3	hsa-miR-483-3p-478122_mir	N/A	Undetermined	Undetermined	1	Undetermined	Undetermined		N/A												True	0.04	True	-1	-1	True
2022-07-21 164602_Rucci EVs1.eds	M17	UNKNOWN	EVs	Evs1	hsa-miR-483-3p-478122_mir	N/A	Undetermined	Undetermined	1	Undetermined	Undetermined		N/A												True	0.04	True	-1	-1	True
2022-07-21 164602_Rucci EVs1.eds	N17	UNKNOWN	EVs	Evs1	hsa-miR-483-3p-478122_mir	N/A	Undetermined	Undetermined	1	Undetermined	Undetermined		N/A												True	0.04	True	-1	-1	True
2022-07-20 151514_Rucci medium 4.eds	M17	UNKNOWN	Medium	medium 4	hsa-miR-483-3p-478122_mir	N/A	Undetermined	Undetermined	1	Undetermined	Undetermined		N/A												True	0.04	True	-1	-1	True
2022-07-20 151514_Rucci medium 4.eds	N17	UNKNOWN	Medium	medium 4	hsa-miR-483-3p-478122_mir	N/A	Undetermined	Undetermined	1	Undetermined	Undetermined		N/A												True	0.04	True	-1	-1	True
2022-07-20 151514_Rucci medium 4.eds	M18	UNKNOWN	Medium	medium 4	hsa-miR-483-5p-478432_mir	N/A	Undetermined	Undetermined	1	Undetermined	Undetermined		N/A												True	0.04	True	-1	-1	True
2022-07-20 151514_Rucci medium 4.eds	N18	UNKNOWN	Medium	medium 4	hsa-miR-483-5p-478432_mir	N/A	Undetermined	Undetermined	1	Undetermined	Undetermined		N/A												True	0.04	True	-1	-1	True
2022-07-21 164602_Rucci EVs1.eds	M18	UNKNOWN	EVs	Evs1	hsa-miR-483-5p-478432_mir	N/A	Undetermined	Undetermined	1	Undetermined	Undetermined		N/A												True	0.04	True	-1	-1	True
2022-07-21 164602_Rucci EVs1.eds	N18	UNKNOWN	EVs	Evs1	hsa-miR-483-5p-478432_mir	N/A	Undetermined	Undetermined	1	Undetermined	Undetermined		N/A												True	0.04	True	-1	-1	True
2022-07-20 180720_Rucci EVs2.eds	M18	UNKNOWN	EVs	Evs2	hsa-miR-483-5p-478432_mir	N/A	Undetermined	Undetermined	1	Undetermined	Undetermined		N/A												True	0.04	True	-1	-1	True
2022-07-20 180720_Rucci EVs2.eds	N18	UNKNOWN	EVs	Evs2	hsa-miR-483-5p-478432_mir	N/A	Undetermined	Undetermined	1	Undetermined	Undetermined		N/A												True	0.04	True	-1	-1	True
2022-07-21 145828_Rucci EVs3.eds	M18	UNKNOWN	EVs	Evs3	hsa-miR-483-5p-478432_mir	N/A	Undetermined	Undetermined	1	Undetermined	Undetermined		N/A												True	0.04	True	-1	-1	True
2022-07-21 145828_Rucci EVs3.eds	N18	UNKNOWN	EVs	Evs3	hsa-miR-483-5p-478432_mir	N/A	Undetermined	Undetermined	1	Undetermined	Undetermined		N/A												True	0.04	True	-1	-1	True
2022-07-20 151514_Rucci medium 4.eds	M21	UNKNOWN	Medium	medium 4	hsa-miR-486-5p-478128_mir	N/A	Undetermined	Undetermined	1	Undetermined	Undetermined		N/A												True	0.063	True	-1	-1	True
2022-07-20 151514_Rucci medium 4.eds	N21	UNKNOWN	Medium	medium 4	hsa-miR-486-5p-478128_mir	N/A	Undetermined	Undetermined	1	Undetermined	Undetermined		N/A												True	0.063	True	-1	-1	True
2022-07-21 164602_Rucci EVs1.eds	M21	UNKNOWN	EVs	Evs1	hsa-miR-486-5p-478128_mir	N/A	Undetermined	Undetermined	1	Undetermined	Undetermined		N/A												True	0.063	True	-1	-1	True
2022-07-21 164602_Rucci EVs1.eds	N21	UNKNOWN	EVs	Evs1	hsa-miR-486-5p-478128_mir	N/A	Undetermined	Undetermined	1	Undetermined	Undetermined		N/A												True	0.063	True	-1	-1	True
2022-07-20 180720_Rucci EVs2.eds	M21	UNKNOWN	EVs	Evs2	hsa-miR-486-5p-478128_mir	N/A	Undetermined	Undetermined	1	Undetermined	Undetermined		N/A												True	0.063	True	-1	-1	True
2022-07-20 180720_Rucci EVs2.eds	N21	UNKNOWN	EVs	Evs2	hsa-miR-486-5p-478128_mir	N/A	Undetermined	Undetermined	1	Undetermined	Undetermined		N/A												True	0.063	True	-1	-1	True
2022-07-21 145828_Rucci EVs3.eds	M21	UNKNOWN	EVs	Evs3	hsa-miR-486-5p-478128_mir	N/A	Undetermined	Undetermined	1	Undetermined	Undetermined		N/A												True	0.063	True	-1	-1	True
2022-07-21 145828_Rucci EVs3.eds	N21	UNKNOWN	EVs	Evs3	hsa-miR-486-5p-478128_mir	N/A	Undetermined	Undetermined	1	Undetermined	Undetermined		N/A												True	0.063	True	-1	-1	True
2022-07-20 180720_Rucci EVs2.eds	M24	UNKNOWN	EVs	Evs2	hsa-miR-500a-5p-478309_mir	N/A	Undetermined	Undetermined	1	Undetermined	Undetermined		N/A												True	0.2	True	-1	-1	True
2022-07-20 180720_Rucci EVs2.eds	N24	UNKNOWN	EVs	Evs2	hsa-miR-500a-5p-478309_mir	N/A	Undetermined	Undetermined	1	Undetermined	Undetermined		N/A												True	0.2	True	-1	-1	True
2022-07-21 145828_Rucci EVs3.eds	M24	UNKNOWN	EVs	Evs3	hsa-miR-500a-5p-478309_mir	N/A	Undetermined	Undetermined	1	Undetermined	Undetermined		N/A												True	0.2	True	-1	-1	True
2022-07-21 145828_Rucci EVs3.eds	N24	UNKNOWN	EVs	Evs3	hsa-miR-500a-5p-478309_mir	N/A	Undetermined	Undetermined	1	Undetermined	Undetermined		N/A												True	0.2	True	-1	-1	True
2022-07-21 164602_Rucci EVs1.eds	M24	UNKNOWN	EVs	Evs1	hsa-miR-500a-5p-478309_mir	N/A	Undetermined	Undetermined	1	Undetermined	Undetermined		N/A												True	0.2	True	-1	-1	True
2022-07-21 164602_Rucci EVs1.eds	N24	UNKNOWN	EVs	Evs1	hsa-miR-500a-5p-478309_mir	N/A	Undetermined	Undetermined	1	Undetermined	Undetermined		N/A												True	0.2	True	-1	-1	True
2022-07-20 151514_Rucci medium 4.eds	M24	UNKNOWN	Medium	medium 4	hsa-miR-500a-5p-478309_mir	N/A	Undetermined	Undetermined	1	Undetermined	Undetermined		N/A												True	0.2	True	-1	-1	True
2022-07-20 151514_Rucci medium 4.eds	N24	UNKNOWN	Medium	medium 4	hsa-miR-500a-5p-478309_mir	N/A	Undetermined	Undetermined	1	Undetermined	Undetermined		N/A												True	0.2	True	-1	-1	True
2022-07-20 151514_Rucci medium 4.eds	O01	UNKNOWN	Medium	medium 4	hsa-miR-501-3p-478350_mir	N/A	Undetermined	Undetermined	1	Undetermined	Undetermined		N/A												True	0.04	True	-1	-1	True
2022-07-20 151514_Rucci medium 4.eds	P01	UNKNOWN	Medium	medium 4	hsa-miR-501-3p-478350_mir	N/A	Undetermined	Undetermined	1	Undetermined	Undetermined		N/A												True	0.04	True	-1	-1	True
2022-07-21 145828_Rucci EVs3.eds	O01	UNKNOWN	EVs	Evs3	hsa-miR-501-3p-478350_mir	N/A	Undetermined	Undetermined	1	Undetermined	Undetermined		N/A												True	0.04	True	-1	-1	True
2022-07-21 145828_Rucci EVs3.eds	P01	UNKNOWN	EVs	Evs3	hsa-miR-501-3p-478350_mir	N/A	Undetermined	Undetermined	1	Undetermined	Undetermined		N/A												True	0.04	True	-1	-1	True
2022-07-20 180720_Rucci EVs2.eds	O01	UNKNOWN	EVs	Evs2	hsa-miR-501-3p-478350_mir	N/A	Undetermined	Undetermined	1	Undetermined	Undetermined		N/A												True	0.04	True	-1	-1	True
2022-07-20 180720_Rucci EVs2.eds	P01	UNKNOWN	EVs	Evs2	hsa-miR-501-3p-478350_mir	N/A	Undetermined	Undetermined	1	Undetermined	Undetermined		N/A												True	0.04	True	-1	-1	True
2022-07-21 164602_Rucci EVs1.eds	O01	UNKNOWN	EVs	Evs1	hsa-miR-501-3p-478350_mir	N/A	Undetermined	Undetermined	1	Undetermined	Undetermined		N/A												True	0.04	True	-1	-1	True
2022-07-21 164602_Rucci EVs1.eds	P01	UNKNOWN	EVs	Evs1	hsa-miR-501-3p-478350_mir	N/A	Undetermined	Undetermined	1	Undetermined	Undetermined		N/A												True	0.04	True	-1	-1	True
2022-07-20 151514_Rucci medium 4.eds	O02	UNKNOWN	Medium	medium 4	hsa-miR-502-3p-478348_mir	N/A	Undetermined	Undetermined	1	Undetermined	Undetermined		N/A												True	0.04	True	-1	-1	True
2022-07-20 151514_Rucci medium 4.eds	P02	UNKNOWN	Medium	medium 4	hsa-miR-502-3p-478348_mir	N/A	Undetermined	Undetermined	1	Undetermined	Undetermined		N/A												True	0.04	True	-1	-1	True
2022-07-21 164602_Rucci EVs1.eds	O02	UNKNOWN	EVs	Evs1	hsa-miR-502-3p-478348_mir	N/A	Undetermined	Undetermined	1	Undetermined	Undetermined		N/A												True	0.04	True	-1	-1	True
2022-07-21 164602_Rucci EVs1.eds	P02	UNKNOWN	EVs	Evs1	hsa-miR-502-3p-478348_mir	N/A	Undetermined	Undetermined	1	Undetermined	Undetermined		N/A												True	0.04	True	-1	-1	True
2022-07-20 180720_Rucci EVs2.eds	O02	UNKNOWN	EVs	Evs2	hsa-miR-502-3p-478348_mir	N/A	Undetermined	Undetermined	1	Undetermined	Undetermined		N/A												True	0.04	True	-1	-1	True
2022-07-20 180720_Rucci EVs2.eds	P02	UNKNOWN	EVs	Evs2	hsa-miR-502-3p-478348_mir	N/A	Undetermined	Undetermined	1	Undetermined	Undetermined		N/A												True	0.04	True	-1	-1	True
2022-07-21 145828_Rucci EVs3.eds	O02	UNKNOWN	EVs	Evs3	hsa-miR-502-3p-478348_mir	N/A	Undetermined	Undetermined	1	Undetermined	Undetermined		N/A												True	0.04	True	-1	-1	True
2022-07-21 145828_Rucci EVs3.eds	P02	UNKNOWN	EVs	Evs3	hsa-miR-502-3p-478348_mir	N/A	Undetermined	Undetermined	1	Undetermined	Undetermined		N/A												True	0.04	True	-1	-1	True
2022-07-20 180720_Rucci EVs2.eds	O03	UNKNOWN	EVs	Evs2	hsa-miR-505-3p-478145_mir	N/A	Undetermined	Undetermined	1	Undetermined	Undetermined		N/A												True	0.04	True	-1	-1	True
2022-07-20 180720_Rucci EVs2.eds	P03	UNKNOWN	EVs	Evs2	hsa-miR-505-3p-478145_mir	N/A	Undetermined	Undetermined	1	Undetermined	Undetermined		N/A												True	0.04	True	-1	-1	True
2022-07-21 145828_Rucci EVs3.eds	O03	UNKNOWN	EVs	Evs3	hsa-miR-505-3p-478145_mir	N/A	Undetermined	Undetermined	1	Undetermined	Undetermined		N/A												True	0.04	True	-1	-1	True
2022-07-21 145828_Rucci EVs3.eds	P03	UNKNOWN	EVs	Evs3	hsa-miR-505-3p-478145_mir	N/A	Undetermined	Undetermined	1	Undetermined	Undetermined		N/A												True	0.04	True	-1	-1	True
2022-07-21 164602_Rucci EVs1.eds	O03	UNKNOWN	EVs	Evs1	hsa-miR-505-3p-478145_mir	N/A	Undetermined	Undetermined	1	Undetermined	Undetermined		N/A												True	0.04	True	-1	-1	True
2022-07-21 164602_Rucci EVs1.eds	P03	UNKNOWN	EVs	Evs1	hsa-miR-505-3p-478145_mir	N/A	Undetermined	Undetermined	1	Undetermined	Undetermined		N/A												True	0.04	True	-1	-1	True
2022-07-20 151514_Rucci medium 4.eds	O03	UNKNOWN	Medium	medium 4	hsa-miR-505-3p-478145_mir	N/A	Undetermined	Undetermined	1	Undetermined	Undetermined		N/A												True	0.04	True	-1	-1	True
2022-07-20 151514_Rucci medium 4.eds	P03	UNKNOWN	Medium	medium 4	hsa-miR-505-3p-478145_mir	N/A	Undetermined	Undetermined	1	Undetermined	Undetermined		N/A												True	0.04	True	-1	-1	True
2022-07-20 151514_Rucci medium 4.eds	O04	UNKNOWN	Medium	medium 4	hsa-miR-532-3p-478336_mir	N/A	Undetermined	Undetermined	1	Undetermined	Undetermined		N/A												True	0.04	True	-1	-1	True
2022-07-20 151514_Rucci medium 4.eds	P04	UNKNOWN	Medium	medium 4	hsa-miR-532-3p-478336_mir	N/A	Undetermined	Undetermined	1	Undetermined	Undetermined		N/A												True	0.04	True	-1	-1	True
2022-07-21 164602_Rucci EVs1.eds	O04	UNKNOWN	EVs	Evs1	hsa-miR-532-3p-478336_mir	N/A	Undetermined	Undetermined	1	Undetermined	Undetermined		N/A												True	0.04	True	-1	-1	True
2022-07-21 164602_Rucci EVs1.eds	P04	UNKNOWN	EVs	Evs1	hsa-miR-532-3p-478336_mir	N/A	Undetermined	Undetermined	1	Undetermined	Undetermined		N/A												True	0.04	True	-1	-1	True
2022-07-21 145828_Rucci EVs3.eds	O04	UNKNOWN	EVs	Evs3	hsa-miR-532-3p-478336_mir	N/A	Undetermined	Undetermined	1	Undetermined	Undetermined		N/A												True	0.04	True	-1	-1	True
2022-07-21 145828_Rucci EVs3.eds	P04	UNKNOWN	EVs	Evs3	hsa-miR-532-3p-478336_mir	N/A	Undetermined	Undetermined	1	Undetermined	Undetermined		N/A												True	0.04	True	-1	-1	True
2022-07-20 180720_Rucci EVs2.eds	O04	UNKNOWN	EVs	Evs2	hsa-miR-532-3p-478336_mir	N/A	Undetermined	Undetermined	1	Undetermined	Undetermined		N/A												True	0.04	True	-1	-1	True
2022-07-20 180720_Rucci EVs2.eds	P04	UNKNOWN	EVs	Evs2	hsa-miR-532-3p-478336_mir	N/A	Undetermined	Undetermined	1	Undetermined	Undetermined		N/A												True	0.04	True	-1	-1	True
2022-07-20 180720_Rucci EVs2.eds	O07	UNKNOWN	EVs	Evs2	hsa-miR-551a-478158_mir	N/A	Undetermined	Undetermined	1	Undetermined	Undetermined		N/A												True	0.04	True	-1	-1	True
2022-07-20 180720_Rucci EVs2.eds	P07	UNKNOWN	EVs	Evs2	hsa-miR-551a-478158_mir	N/A	Undetermined	Undetermined	1	Undetermined	Undetermined		N/A												True	0.04	True	-1	-1	True
2022-07-21 145828_Rucci EVs3.eds	O07	UNKNOWN	EVs	Evs3	hsa-miR-551a-478158_mir	N/A	Undetermined	Undetermined	1	Undetermined	Undetermined		N/A												True	0.04	True	-1	-1	True
2022-07-21 145828_Rucci EVs3.eds	P07	UNKNOWN	EVs	Evs3	hsa-miR-551a-478158_mir	N/A	Undetermined	Undetermined	1	Undetermined	Undetermined		N/A												True	0.04	True	-1	-1	True
2022-07-21 164602_Rucci EVs1.eds	O07	UNKNOWN	EVs	Evs1	hsa-miR-551a-478158_mir	N/A	Undetermined	Undetermined	1	Undetermined	Undetermined		N/A												True	0.04	True	-1	-1	True
2022-07-21 164602_Rucci EVs1.eds	P07	UNKNOWN	EVs	Evs1	hsa-miR-551a-478158_mir	N/A	Undetermined	Undetermined	1	Undetermined	Undetermined		N/A												True	0.04	True	-1	-1	True
2022-07-20 151514_Rucci medium 4.eds	O07	UNKNOWN	Medium	medium 4	hsa-miR-551a-478158_mir	N/A	Undetermined	Undetermined	1	Undetermined	Undetermined		N/A												True	0.04	True	-1	-1	True
2022-07-20 151514_Rucci medium 4.eds	P07	UNKNOWN	Medium	medium 4	hsa-miR-551a-478158_mir	N/A	Undetermined	Undetermined	1	Undetermined	Undetermined		N/A												True	0.04	True	-1	-1	True
2022-07-21 164602_Rucci EVs1.eds	O08	UNKNOWN	EVs	Evs1	hsa-miR-551b-3p-478159_mir	N/A	Undetermined	Undetermined	1	Undetermined	Undetermined		N/A												True	0.2	True	-1	-1	True
2022-07-21 164602_Rucci EVs1.eds	P08	UNKNOWN	EVs	Evs1	hsa-miR-551b-3p-478159_mir	N/A	Undetermined	Undetermined	1	Undetermined	Undetermined		N/A												True	0.2	True	-1	-1	True
2022-07-20 180720_Rucci EVs2.eds	O08	UNKNOWN	EVs	Evs2	hsa-miR-551b-3p-478159_mir	N/A	Undetermined	Undetermined	1	Undetermined	Undetermined		N/A												True	0.2	True	-1	-1	True
2022-07-20 180720_Rucci EVs2.eds	P08	UNKNOWN	EVs	Evs2	hsa-miR-551b-3p-478159_mir	N/A	Undetermined	Undetermined	1	Undetermined	Undetermined		N/A												True	0.2	True	-1	-1	True
2022-07-21 145828_Rucci EVs3.eds	O08	UNKNOWN	EVs	Evs3	hsa-miR-551b-3p-478159_mir	N/A	Undetermined	Undetermined	1	Undetermined	Undetermined		N/A												True	0.2	True	-1	-1	True
2022-07-21 145828_Rucci EVs3.eds	P08	UNKNOWN	EVs	Evs3	hsa-miR-551b-3p-478159_mir	N/A	Undetermined	Undetermined	1	Undetermined	Undetermined		N/A												True	0.2	True	-1	-1	True
2022-07-20 151514_Rucci medium 4.eds	O08	UNKNOWN	Medium	medium 4	hsa-miR-551b-3p-478159_mir	N/A	Undetermined	Undetermined	1	Undetermined	Undetermined		N/A												True	0.2	True	-1	-1	True
2022-07-20 151514_Rucci medium 4.eds	P08	UNKNOWN	Medium	medium 4	hsa-miR-551b-3p-478159_mir	N/A	Undetermined	Undetermined	1	Undetermined	Undetermined		N/A												True	0.2	True	-1	-1	True
2022-07-20 151514_Rucci medium 4.eds	O10	UNKNOWN	Medium	medium 4	hsa-miR-584-5p-478167_mir	N/A	Undetermined	Undetermined	1	Undetermined	Undetermined		N/A												True	0.2	True	-1	-1	True
2022-07-20 151514_Rucci medium 4.eds	P10	UNKNOWN	Medium	medium 4	hsa-miR-584-5p-478167_mir	N/A	Undetermined	Undetermined	1	Undetermined	Undetermined		N/A												True	0.2	True	-1	-1	True
2022-07-21 164602_Rucci EVs1.eds	O10	UNKNOWN	EVs	Evs1	hsa-miR-584-5p-478167_mir	N/A	Undetermined	Undetermined	1	Undetermined	Undetermined		N/A												True	0.2	True	-1	-1	True
2022-07-21 164602_Rucci EVs1.eds	P10	UNKNOWN	EVs	Evs1	hsa-miR-584-5p-478167_mir	N/A	Undetermined	Undetermined	1	Undetermined	Undetermined		N/A												True	0.2	True	-1	-1	True
2022-07-20 180720_Rucci EVs2.eds	O10	UNKNOWN	EVs	Evs2	hsa-miR-584-5p-478167_mir	N/A	Undetermined	Undetermined	1	Undetermined	Undetermined		N/A												True	0.2	True	-1	-1	True
2022-07-20 180720_Rucci EVs2.eds	P10	UNKNOWN	EVs	Evs2	hsa-miR-584-5p-478167_mir	N/A	Undetermined	Undetermined	1	Undetermined	Undetermined		N/A												True	0.2	True	-1	-1	True
2022-07-21 145828_Rucci EVs3.eds	O10	UNKNOWN	EVs	Evs3	hsa-miR-584-5p-478167_mir	N/A	Undetermined	Undetermined	1	Undetermined	Undetermined		N/A												True	0.2	True	-1	-1	True
2022-07-21 145828_Rucci EVs3.eds	P10	UNKNOWN	EVs	Evs3	hsa-miR-584-5p-478167_mir	N/A	Undetermined	Undetermined	1	Undetermined	Undetermined		N/A												True	0.2	True	-1	-1	True
2022-07-20 151514_Rucci medium 4.eds	O11	UNKNOWN	Medium	medium 4	hsa-miR-590-5p-478367_mir	N/A	Undetermined	Undetermined	1	Undetermined	Undetermined		N/A												True	0.2	True	-1	-1	True
2022-07-20 151514_Rucci medium 4.eds	P11	UNKNOWN	Medium	medium 4	hsa-miR-590-5p-478367_mir	N/A	Undetermined	Undetermined	1	Undetermined	Undetermined		N/A												True	0.2	True	-1	-1	True
2022-07-21 164602_Rucci EVs1.eds	O11	UNKNOWN	EVs	Evs1	hsa-miR-590-5p-478367_mir	N/A	Undetermined	Undetermined	1	Undetermined	Undetermined		N/A												True	0.2	True	-1	-1	True
2022-07-21 164602_Rucci EVs1.eds	P11	UNKNOWN	EVs	Evs1	hsa-miR-590-5p-478367_mir	N/A	Undetermined	Undetermined	1	Undetermined	Undetermined		N/A												True	0.2	True	-1	-1	True
2022-07-21 145828_Rucci EVs3.eds	O11	UNKNOWN	EVs	Evs3	hsa-miR-590-5p-478367_mir	N/A	Undetermined	Undetermined	1	Undetermined	Undetermined		N/A												True	0.2	True	-1	-1	True
2022-07-21 145828_Rucci EVs3.eds	P11	UNKNOWN	EVs	Evs3	hsa-miR-590-5p-478367_mir	N/A	Undetermined	Undetermined	1	Undetermined	Undetermined		N/A												True	0.2	True	-1	-1	True
2022-07-20 180720_Rucci EVs2.eds	O11	UNKNOWN	EVs	Evs2	hsa-miR-590-5p-478367_mir	N/A	Undetermined	Undetermined	1	Undetermined	Undetermined		N/A												True	0.2	True	-1	-1	True
2022-07-20 180720_Rucci EVs2.eds	P11	UNKNOWN	EVs	Evs2	hsa-miR-590-5p-478367_mir	N/A	Undetermined	Undetermined	1	Undetermined	Undetermined		N/A												True	0.2	True	-1	-1	True
2022-07-21 145828_Rucci EVs3.eds	O12	UNKNOWN	EVs	Evs3	hsa-miR-605-5p-478174_mir	N/A	Undetermined	Undetermined	1	Undetermined	Undetermined		N/A												True	0.2	True	-1	-1	True
2022-07-21 145828_Rucci EVs3.eds	P12	UNKNOWN	EVs	Evs3	hsa-miR-605-5p-478174_mir	N/A	Undetermined	Undetermined	1	Undetermined	Undetermined		N/A												True	0.2	True	-1	-1	True
2022-07-21 164602_Rucci EVs1.eds	O12	UNKNOWN	EVs	Evs1	hsa-miR-605-5p-478174_mir	N/A	Undetermined	Undetermined	1	Undetermined	Undetermined		N/A												True	0.2	True	-1	-1	True
2022-07-21 164602_Rucci EVs1.eds	P12	UNKNOWN	EVs	Evs1	hsa-miR-605-5p-478174_mir	N/A	Undetermined	Undetermined	1	Undetermined	Undetermined		N/A												True	0.2	True	-1	-1	True
2022-07-20 180720_Rucci EVs2.eds	O12	UNKNOWN	EVs	Evs2	hsa-miR-605-5p-478174_mir	N/A	Undetermined	Undetermined	1	Undetermined	Undetermined		N/A												True	0.2	True	-1	-1	True
2022-07-20 180720_Rucci EVs2.eds	P12	UNKNOWN	EVs	Evs2	hsa-miR-605-5p-478174_mir	N/A	Undetermined	Undetermined	1	Undetermined	Undetermined		N/A												True	0.2	True	-1	-1	True
2022-07-20 151514_Rucci medium 4.eds	O12	UNKNOWN	Medium	medium 4	hsa-miR-605-5p-478174_mir	N/A	Undetermined	Undetermined	1	Undetermined	Undetermined		N/A												True	0.2	True	-1	-1	True
2022-07-20 151514_Rucci medium 4.eds	P12	UNKNOWN	Medium	medium 4	hsa-miR-605-5p-478174_mir	N/A	Undetermined	Undetermined	1	Undetermined	Undetermined		N/A												True	0.2	True	-1	-1	True
2022-07-20 151514_Rucci medium 4.eds	O13	UNKNOWN	Medium	medium 4	hsa-miR-629-5p-478183_mir	N/A	Undetermined	Undetermined	1	Undetermined	Undetermined		N/A												True	0.04	True	-1	-1	True
2022-07-20 151514_Rucci medium 4.eds	P13	UNKNOWN	Medium	medium 4	hsa-miR-629-5p-478183_mir	N/A	Undetermined	Undetermined	1	Undetermined	Undetermined		N/A												True	0.04	True	-1	-1	True
2022-07-21 164602_Rucci EVs1.eds	O13	UNKNOWN	EVs	Evs1	hsa-miR-629-5p-478183_mir	N/A	Undetermined	Undetermined	1	Undetermined	Undetermined		N/A												True	0.04	True	-1	-1	True
2022-07-21 164602_Rucci EVs1.eds	P13	UNKNOWN	EVs	Evs1	hsa-miR-629-5p-478183_mir	N/A	Undetermined	Undetermined	1	Undetermined	Undetermined		N/A												True	0.04	True	-1	-1	True
2022-07-20 180720_Rucci EVs2.eds	O13	UNKNOWN	EVs	Evs2	hsa-miR-629-5p-478183_mir	N/A	Undetermined	Undetermined	1	Undetermined	Undetermined		N/A												True	0.04	True	-1	-1	True
2022-07-20 180720_Rucci EVs2.eds	P13	UNKNOWN	EVs	Evs2	hsa-miR-629-5p-478183_mir	N/A	Undetermined	Undetermined	1	Undetermined	Undetermined		N/A												True	0.04	True	-1	-1	True
2022-07-21 145828_Rucci EVs3.eds	O13	UNKNOWN	EVs	Evs3	hsa-miR-629-5p-478183_mir	N/A	Undetermined	Undetermined	1	Undetermined	Undetermined		N/A												True	0.04	True	-1	-1	True
2022-07-21 145828_Rucci EVs3.eds	P13	UNKNOWN	EVs	Evs3	hsa-miR-629-5p-478183_mir	N/A	Undetermined	Undetermined	1	Undetermined	Undetermined		N/A												True	0.04	True	-1	-1	True
2022-07-21 145828_Rucci EVs3.eds	O15	UNKNOWN	EVs	Evs3	hsa-miR-660-5p-478192_mir	N/A	Undetermined	Undetermined	1	Undetermined	Undetermined		N/A												True	0.2	True	-1	-1	True
2022-07-21 145828_Rucci EVs3.eds	P15	UNKNOWN	EVs	Evs3	hsa-miR-660-5p-478192_mir	N/A	Undetermined	Undetermined	1	Undetermined	Undetermined		N/A												True	0.2	True	-1	-1	True
2022-07-20 180720_Rucci EVs2.eds	O15	UNKNOWN	EVs	Evs2	hsa-miR-660-5p-478192_mir	N/A	Undetermined	Undetermined	1	Undetermined	Undetermined		N/A												True	0.2	True	-1	-1	True
2022-07-20 180720_Rucci EVs2.eds	P15	UNKNOWN	EVs	Evs2	hsa-miR-660-5p-478192_mir	N/A	Undetermined	Undetermined	1	Undetermined	Undetermined		N/A												True	0.2	True	-1	-1	True
2022-07-21 164602_Rucci EVs1.eds	O15	UNKNOWN	EVs	Evs1	hsa-miR-660-5p-478192_mir	N/A	Undetermined	Undetermined	1	Undetermined	Undetermined		N/A												True	0.2	True	-1	-1	True
2022-07-21 164602_Rucci EVs1.eds	P15	UNKNOWN	EVs	Evs1	hsa-miR-660-5p-478192_mir	N/A	Undetermined	Undetermined	1	Undetermined	Undetermined		N/A												True	0.2	True	-1	-1	True
2022-07-20 151514_Rucci medium 4.eds	O15	UNKNOWN	Medium	medium 4	hsa-miR-660-5p-478192_mir	N/A	Undetermined	Undetermined	1	Undetermined	Undetermined		N/A												True	0.2	True	-1	-1	True
2022-07-20 151514_Rucci medium 4.eds	P15	UNKNOWN	Medium	medium 4	hsa-miR-660-5p-478192_mir	N/A	Undetermined	Undetermined	1	Undetermined	Undetermined		N/A												True	0.2	True	-1	-1	True
2022-07-20 151514_Rucci medium 4.eds	O16	UNKNOWN	Medium	medium 4	hsa-miR-766-3p-478342_mir	N/A	Undetermined	Undetermined	1	Undetermined	Undetermined		N/A												True	0.2	True	-1	-1	True
2022-07-20 151514_Rucci medium 4.eds	P16	UNKNOWN	Medium	medium 4	hsa-miR-766-3p-478342_mir	N/A	Undetermined	Undetermined	1	Undetermined	Undetermined		N/A												True	0.2	True	-1	-1	True
2022-07-21 164602_Rucci EVs1.eds	O16	UNKNOWN	EVs	Evs1	hsa-miR-766-3p-478342_mir	N/A	Undetermined	Undetermined	1	Undetermined	Undetermined		N/A												True	0.2	True	-1	-1	True
2022-07-21 164602_Rucci EVs1.eds	P16	UNKNOWN	EVs	Evs1	hsa-miR-766-3p-478342_mir	N/A	Undetermined	Undetermined	1	Undetermined	Undetermined		N/A												True	0.2	True	-1	-1	True
2022-07-20 180720_Rucci EVs2.eds	O16	UNKNOWN	EVs	Evs2	hsa-miR-766-3p-478342_mir	N/A	Undetermined	Undetermined	1	Undetermined	Undetermined		N/A												True	0.2	True	-1	-1	True
2022-07-20 180720_Rucci EVs2.eds	P16	UNKNOWN	EVs	Evs2	hsa-miR-766-3p-478342_mir	N/A	Undetermined	Undetermined	1	Undetermined	Undetermined		N/A												True	0.2	True	-1	-1	True
2022-07-21 145828_Rucci EVs3.eds	O16	UNKNOWN	EVs	Evs3	hsa-miR-766-3p-478342_mir	N/A	Undetermined	Undetermined	1	Undetermined	Undetermined		N/A												True	0.2	True	-1	-1	True
2022-07-21 145828_Rucci EVs3.eds	P16	UNKNOWN	EVs	Evs3	hsa-miR-766-3p-478342_mir	N/A	Undetermined	Undetermined	1	Undetermined	Undetermined		N/A												True	0.2	True	-1	-1	True
2022-07-20 151514_Rucci medium 4.eds	O17	UNKNOWN	Medium	medium 4	hsa-miR-885-5p-478207_mir	N/A	Undetermined	Undetermined	1	Undetermined	Undetermined		N/A												True	0.2	True	-1	-1	True
2022-07-20 151514_Rucci medium 4.eds	P17	UNKNOWN	Medium	medium 4	hsa-miR-885-5p-478207_mir	N/A	Undetermined	Undetermined	1	Undetermined	Undetermined		N/A												True	0.2	True	-1	-1	True
2022-07-21 164602_Rucci EVs1.eds	O17	UNKNOWN	EVs	Evs1	hsa-miR-885-5p-478207_mir	N/A	Undetermined	Undetermined	1	Undetermined	Undetermined		N/A												True	0.2	True	-1	-1	True
2022-07-21 164602_Rucci EVs1.eds	P17	UNKNOWN	EVs	Evs1	hsa-miR-885-5p-478207_mir	N/A	Undetermined	Undetermined	1	Undetermined	Undetermined		N/A												True	0.2	True	-1	-1	True
2022-07-20 180720_Rucci EVs2.eds	O17	UNKNOWN	EVs	Evs2	hsa-miR-885-5p-478207_mir	N/A	Undetermined	Undetermined	1	Undetermined	Undetermined		N/A												True	0.2	True	-1	-1	True
2022-07-20 180720_Rucci EVs2.eds	P17	UNKNOWN	EVs	Evs2	hsa-miR-885-5p-478207_mir	N/A	Undetermined	Undetermined	1	Undetermined	Undetermined		N/A												True	0.2	True	-1	-1	True
2022-07-21 145828_Rucci EVs3.eds	O17	UNKNOWN	EVs	Evs3	hsa-miR-885-5p-478207_mir	N/A	Undetermined	Undetermined	1	Undetermined	Undetermined		N/A												True	0.2	True	-1	-1	True
2022-07-21 145828_Rucci EVs3.eds	P17	UNKNOWN	EVs	Evs3	hsa-miR-885-5p-478207_mir	N/A	Undetermined	Undetermined	1	Undetermined	Undetermined		N/A												True	0.2	True	-1	-1	True
2022-07-20 151514_Rucci medium 4.eds	O22	UNKNOWN	Medium	medium 4	hsa-miR-95-3p-478213_mir	N/A	Undetermined	Undetermined	1	Undetermined	Undetermined		N/A												True	0.2	True	-1	-1	True
2022-07-20 151514_Rucci medium 4.eds	P22	UNKNOWN	Medium	medium 4	hsa-miR-95-3p-478213_mir	N/A	Undetermined	Undetermined	1	Undetermined	Undetermined		N/A												True	0.2	True	-1	-1	True
2022-07-20 180720_Rucci EVs2.eds	O22	UNKNOWN	EVs	Evs2	hsa-miR-95-3p-478213_mir	N/A	Undetermined	Undetermined	1	Undetermined	Undetermined		N/A												True	0.2	True	-1	-1	True
2022-07-20 180720_Rucci EVs2.eds	P22	UNKNOWN	EVs	Evs2	hsa-miR-95-3p-478213_mir	N/A	Undetermined	Undetermined	1	Undetermined	Undetermined		N/A												True	0.2	True	-1	-1	True
2022-07-21 145828_Rucci EVs3.eds	O22	UNKNOWN	EVs	Evs3	hsa-miR-95-3p-478213_mir	N/A	Undetermined	Undetermined	1	Undetermined	Undetermined		N/A												True	0.2	True	-1	-1	True
2022-07-21 145828_Rucci EVs3.eds	P22	UNKNOWN	EVs	Evs3	hsa-miR-95-3p-478213_mir	N/A	Undetermined	Undetermined	1	Undetermined	Undetermined		N/A												True	0.2	True	-1	-1	True
2022-07-21 164602_Rucci EVs1.eds	O22	UNKNOWN	EVs	Evs1	hsa-miR-95-3p-478213_mir	N/A	Undetermined	Undetermined	1	Undetermined	Undetermined		N/A												True	0.2	True	-1	-1	True
2022-07-21 164602_Rucci EVs1.eds	P22	UNKNOWN	EVs	Evs1	hsa-miR-95-3p-478213_mir	N/A	Undetermined	Undetermined	1	Undetermined	Undetermined		N/A												True	0.2	True	-1	-1	True
2022-07-21 164602_Rucci EVs1.eds	O23	UNKNOWN	EVs	Evs1	hsa-miR-99a-5p-478519_mir	N/A	Undetermined	Undetermined	1	Undetermined	Undetermined		N/A												True	0.04	True	-1	-1	True
2022-07-21 164602_Rucci EVs1.eds	P23	UNKNOWN	EVs	Evs1	hsa-miR-99a-5p-478519_mir	N/A	Undetermined	Undetermined	1	Undetermined	Undetermined		N/A												True	0.04	True	-1	-1	True
2022-07-20 180720_Rucci EVs2.eds	O23	UNKNOWN	EVs	Evs2	hsa-miR-99a-5p-478519_mir	N/A	Undetermined	Undetermined	1	Undetermined	Undetermined		N/A												True	0.04	True	-1	-1	True
2022-07-20 180720_Rucci EVs2.eds	P23	UNKNOWN	EVs	Evs2	hsa-miR-99a-5p-478519_mir	N/A	Undetermined	Undetermined	1	Undetermined	Undetermined		N/A												True	0.04	True	-1	-1	True
2022-07-21 145828_Rucci EVs3.eds	O23	UNKNOWN	EVs	Evs3	hsa-miR-99a-5p-478519_mir	N/A	Undetermined	Undetermined	1	Undetermined	Undetermined		N/A												True	0.04	True	-1	-1	True
2022-07-21 145828_Rucci EVs3.eds	P23	UNKNOWN	EVs	Evs3	hsa-miR-99a-5p-478519_mir	N/A	Undetermined	Undetermined	1	Undetermined	Undetermined		N/A												True	0.04	True	-1	-1	True
2022-07-20 151514_Rucci medium 4.eds	O23	UNKNOWN	Medium	medium 4	hsa-miR-99a-5p-478519_mir	N/A	Undetermined	Undetermined	1	Undetermined	Undetermined		N/A												True	0.04	True	-1	-1	True
2022-07-20 151514_Rucci medium 4.eds	P23	UNKNOWN	Medium	medium 4	hsa-miR-99a-5p-478519_mir	N/A	Undetermined	Undetermined	1	Undetermined	Undetermined		N/A												True	0.04	True	-1	-1	True

## Sheet: Resoconto TOP
Sample Name	Target Name	Cт	Cт Mean	EQ.Cт SE	ΔCт Mean	ΔCт SE	RQ	RQ Min	RQ Max
Evs2	hsa-let-7e-5p-478579_mir	24.256	24.076	0.18	-1.801	0.348
Evs2	hsa-let-7e-5p-478579_mir	23.895	24.076	0.18	-1.801	0.348
Evs3	hsa-let-7e-5p-478579_mir	23.557	23.635	0.079	0.109	0.494
Evs3	hsa-let-7e-5p-478579_mir	23.714	23.635	0.079	0.109	0.494
Evs1	hsa-let-7e-5p-478579_mir	23.055	23.504	0.45	1.353	0.456
Evs1	hsa-let-7e-5p-478579_mir	23.954	23.504	0.45	1.353	0.456
medium 4	hsa-let-7e-5p-478579_mir	Undetermined
medium 4	hsa-let-7e-5p-478579_mir	Undetermined
Evs1	hsa-let-7g-5p-478580_mir	25.28	25.433	0.154	3.283	0.172
Evs1	hsa-let-7g-5p-478580_mir	25.587	25.433	0.154	3.283	0.172
Evs3	hsa-let-7g-5p-478580_mir	23.987	24.102	0.116	0.576	0.501
Evs3	hsa-let-7g-5p-478580_mir	24.218	24.102	0.116	0.576	0.501
Evs2	hsa-let-7g-5p-478580_mir	24.514	24.63	0.116	-1.247	0.319
Evs2	hsa-let-7g-5p-478580_mir	24.746	24.63	0.116	-1.247	0.319
medium 4	hsa-let-7g-5p-478580_mir	Undetermined
medium 4	hsa-let-7g-5p-478580_mir	Undetermined
medium 4	hsa-miR-125a-5p-477884_mir	27.35	27.616	0.266	8.376	0.275	1	0.44	2.273
medium 4	hsa-miR-125a-5p-477884_mir	27.881	27.616	0.266	8.376	0.275	1	0.44	2.273
Evs2	hsa-miR-125a-5p-477884_mir	22.306	22.315	0.009	-3.562	0.297	3,923.139	1,616.814	9,519.354
Evs2	hsa-miR-125a-5p-477884_mir	22.324	22.315	0.009	-3.562	0.297	3,923.139	1,616.814	9,519.354
Evs3	hsa-miR-125a-5p-477884_mir	22.146	22.157	0.01	-1.37	0.488	858.427	200.272	3,679.470
Evs3	hsa-miR-125a-5p-477884_mir	22.167	22.157	0.01	-1.37	0.488	858.427	200.272	3,679.470
Evs1	hsa-miR-125a-5p-477884_mir	20.921	21.131	0.209	-1.02	0.223	673.562	346.401	1,309.712
Evs1	hsa-miR-125a-5p-477884_mir	21.34	21.131	0.209	-1.02	0.223	673.562	346.401	1,309.712
medium 4	hsa-miR-125b-5p-477885_mir	25.518	25.524	0.006	6.284	0.073	1	0.804	1.244
medium 4	hsa-miR-125b-5p-477885_mir	25.53	25.524	0.006	6.284	0.073	1	0.804	1.244
Evs1	hsa-miR-125b-5p-477885_mir	18.705	18.637	0.068	-3.514	0.103	890.188	655.475	1,208.949
Evs1	hsa-miR-125b-5p-477885_mir	18.568	18.637	0.068	-3.514	0.103	890.188	655.475	1,208.949
Evs3	hsa-miR-125b-5p-477885_mir	19.042	19.015	0.027	-4.512	0.489	1,777.032	413.789	7,631.518
Evs3	hsa-miR-125b-5p-477885_mir	18.988	19.015	0.027	-4.512	0.489	1,777.032	413.789	7,631.518
Evs2	hsa-miR-125b-5p-477885_mir	19.278	19.187	0.091	-6.69	0.311	8,043.087	3,184.624	20,313.625
Evs2	hsa-miR-125b-5p-477885_mir	19.097	19.187	0.091	-6.69	0.311	8,043.087	3,184.624	20,313.625
medium 4	hsa-miR-140-3p-477908_mir	30.638	31.022	0.384	11.782	0.391	1	0.312	3.209
medium 4	hsa-miR-140-3p-477908_mir	31.407	31.022	0.384	11.782	0.391	1	0.312	3.209
Evs3	hsa-miR-140-3p-477908_mir	24.046	24.381	0.335	0.854	0.592	1,948.646	333.814	11,375.272
Evs3	hsa-miR-140-3p-477908_mir	24.715	24.381	0.335	0.854	0.592	1,948.646	333.814	11,375.272
Evs2	hsa-miR-140-3p-477908_mir	25.078	25.066	0.012	-0.811	0.297	6,180.618	2,546.490	15,001.055
Evs2	hsa-miR-140-3p-477908_mir	25.054	25.066	0.012	-0.811	0.297	6,180.618	2,546.490	15,001.055
Evs1	hsa-miR-140-3p-477908_mir	25.802	25.796	0.007	3.645	0.077	281.556	223.898	354.061
Evs1	hsa-miR-140-3p-477908_mir	25.789	25.796	0.007	3.645	0.077	281.556	223.898	354.061
medium 4	hsa-miR-140-5p-477909_mir	Undetermined
medium 4	hsa-miR-140-5p-477909_mir	Undetermined
Evs1	hsa-miR-140-5p-477909_mir	23.715	23.961	0.246	1.811	0.258
Evs1	hsa-miR-140-5p-477909_mir	24.207	23.961	0.246	1.811	0.258
Evs2	hsa-miR-140-5p-477909_mir	25.083	25.152	0.068	-0.726	0.305
Evs2	hsa-miR-140-5p-477909_mir	25.22	25.152	0.068	-0.726	0.305
Evs3	hsa-miR-140-5p-477909_mir	24.234	24.024	0.211	0.497	0.531
Evs3	hsa-miR-140-5p-477909_mir	23.813	24.024	0.211	0.497	0.531
Evs3	hsa-miR-143-3p-477912_mir	22.161	22.159	0.002	-1.368	0.488	1,229,989.125	287,047.594	5,270,461.000
Evs3	hsa-miR-143-3p-477912_mir	22.157	22.159	0.002	-1.368	0.488	1,229,989.125	287,047.594	5,270,461.000
Evs2	hsa-miR-143-3p-477912_mir	22.497	22.24	0.257	-3.637	0.393	5,930,375.000	1,838,780.500	19,126,454.000
Evs2	hsa-miR-143-3p-477912_mir	21.983	22.24	0.257	-3.637	0.393	5,930,375.000	1,838,780.500	19,126,454.000
Evs1	hsa-miR-143-3p-477912_mir	22.046	21.724	0.322	-0.427	0.331	640,620.375	239,014.266	1,717,029.250
Evs1	hsa-miR-143-3p-477912_mir	21.403	21.724	0.322	-0.427	0.331	640,620.375	239,014.266	1,717,029.250
medium 4	hsa-miR-143-3p-477912_mir	38.103	38.103		18.863		1	1	1
medium 4	hsa-miR-143-3p-477912_mir	Undetermined	38.103		18.863		1	1	1
Evs3	hsa-miR-148a-3p-477814_mir	22.164	22.335	0.171	-1.192	0.517	2,156.202	461.201	10,080.659
Evs3	hsa-miR-148a-3p-477814_mir	22.506	22.335	0.171	-1.192	0.517	2,156.202	461.201	10,080.659
Evs2	hsa-miR-148a-3p-477814_mir	23.007	22.891	0.116	-2.986	0.319	7,477.629	2,888.792	19,355.822
Evs2	hsa-miR-148a-3p-477814_mir	22.775	22.891	0.116	-2.986	0.319	7,477.629	2,888.792	19,355.822
Evs1	hsa-miR-148a-3p-477814_mir	22.399	22.662	0.263	0.511	0.274	662.422	292.839	1,498.442
Evs1	hsa-miR-148a-3p-477814_mir	22.924	22.662	0.263	0.511	0.274	662.422	292.839	1,498.442
medium 4	hsa-miR-148a-3p-477814_mir	29.274	29.123	0.151	9.882	0.168	1	0.606	1.651
medium 4	hsa-miR-148a-3p-477814_mir	28.971	29.123	0.151	9.882	0.168	1	0.606	1.651
medium 4	hsa-miR-148b-3p-477824_mir	30.457	30.285	0.171	11.045	0.186	1	0.574	1.742
medium 4	hsa-miR-148b-3p-477824_mir	30.114	30.285	0.171	11.045	0.186	1	0.574	1.742
Evs2	hsa-miR-148b-3p-477824_mir	24.979	25.062	0.083	-0.815	0.308	3,718.021	1,482.104	9,327.066
Evs2	hsa-miR-148b-3p-477824_mir	25.145	25.062	0.083	-0.815	0.308	3,718.021	1,482.104	9,327.066
Evs3	hsa-miR-148b-3p-477824_mir	23.844	23.845	0	0.318	0.488	1,694.898	395.551	7,262.479
Evs3	hsa-miR-148b-3p-477824_mir	23.845	23.845	0	0.318	0.488	1,694.898	395.551	7,262.479
Evs1	hsa-miR-148b-3p-477824_mir	24.079	24.258	0.179	2.108	0.195	490.249	274.254	876.357
Evs1	hsa-miR-148b-3p-477824_mir	24.437	24.258	0.179	2.108	0.195	490.249	274.254	876.357
medium 4	hsa-miR-152-3p-477921_mir	Undetermined
medium 4	hsa-miR-152-3p-477921_mir	Undetermined
Evs3	hsa-miR-152-3p-477921_mir	24.814	24.615	0.2	1.088	0.527
Evs3	hsa-miR-152-3p-477921_mir	24.415	24.615	0.2	1.088	0.527
Evs2	hsa-miR-152-3p-477921_mir	24.857	24.99	0.133	-0.887	0.326
Evs2	hsa-miR-152-3p-477921_mir	25.123	24.99	0.133	-0.887	0.326
Evs1	hsa-miR-152-3p-477921_mir	24.61	24.381	0.229	2.23	0.241
Evs1	hsa-miR-152-3p-477921_mir	24.152	24.381	0.229	2.23	0.241
medium 4	hsa-miR-16-5p-477860_mir	28.652	28.678	0.116	9.438	0.137	1	0.768	1.302
medium 4	hsa-miR-16-5p-477860_mir	29.014	28.678	0.116	9.438	0.137	1	0.768	1.302
medium 4	hsa-miR-16-5p-477860_mir	28.533	28.678	0.116	9.438	0.137	1	0.768	1.302
medium 4	hsa-miR-16-5p-477860_mir	28.513	28.678	0.116	9.438	0.137	1	0.768	1.302
Evs2	hsa-miR-16-5p-477860_mir	22.103	22.231	0.068	-3.647	0.305	8,684.988	4,832.044	15,610.168
Evs2	hsa-miR-16-5p-477860_mir	22.402	22.231	0.068	-3.647	0.305	8,684.988	4,832.044	15,610.168
Evs2	hsa-miR-16-5p-477860_mir	22.146	22.231	0.068	-3.647	0.305	8,684.988	4,832.044	15,610.168
Evs2	hsa-miR-16-5p-477860_mir	22.272	22.231	0.068	-3.647	0.305	8,684.988	4,832.044	15,610.168
Evs3	hsa-miR-16-5p-477860_mir	21.7	21.709	0.079	-1.818	0.494	2,445.090	944.358	6,330.722
Evs3	hsa-miR-16-5p-477860_mir	21.89	21.709	0.079	-1.818	0.494	2,445.090	944.358	6,330.722
Evs3	hsa-miR-16-5p-477860_mir	21.741	21.709	0.079	-1.818	0.494	2,445.090	944.358	6,330.722
Evs3	hsa-miR-16-5p-477860_mir	21.504	21.709	0.079	-1.818	0.494	2,445.090	944.358	6,330.722
Evs1	hsa-miR-16-5p-477860_mir	22.87	23	0.044	0.849	0.088	384.937	324.908	456.056
Evs1	hsa-miR-16-5p-477860_mir	23.035	23	0.044	0.849	0.088	384.937	324.908	456.056
Evs1	hsa-miR-16-5p-477860_mir	23.058	23	0.044	0.849	0.088	384.937	324.908	456.056
Evs1	hsa-miR-16-5p-477860_mir	23.037	23	0.044	0.849	0.088	384.937	324.908	456.056
Evs2	hsa-miR-17-5p-478447_mir	24.448	24.682	0.234	-1.195	0.378	11,834.539	3,832.942	36,540.160
Evs2	hsa-miR-17-5p-478447_mir	24.916	24.682	0.234	-1.195	0.378	11,834.539	3,832.942	36,540.160
Evs1	hsa-miR-17-5p-478447_mir	24.993	24.988	0.006	2.837	0.077	723.34	575.32	909.444
Evs1	hsa-miR-17-5p-478447_mir	24.982	24.988	0.006	2.837	0.077	723.34	575.32	909.444
Evs3	hsa-miR-17-5p-478447_mir	23.63	23.724	0.094	0.198	0.497	4,506.357	1,023.938	19,832.504
Evs3	hsa-miR-17-5p-478447_mir	23.818	23.724	0.094	0.198	0.497	4,506.357	1,023.938	19,832.504
medium 4	hsa-miR-17-5p-478447_mir	31.881	31.576	0.306	12.335	0.314	1	0.392	2.553
medium 4	hsa-miR-17-5p-478447_mir	31.27	31.576	0.306	12.335	0.314	1	0.392	2.553
Evs2	hsa-miR-181a-5p-477857_mir	23.375	23.615	0.241	-2.262	0.382	3,766.070	1,204.122	11,778.941
Evs2	hsa-miR-181a-5p-477857_mir	23.856	23.615	0.241	-2.262	0.382	3,766.070	1,204.122	11,778.941
Evs3	hsa-miR-181a-5p-477857_mir	23.126	23.029	0.097	-0.498	0.497	1,108.861	251.49	4,889.162
Evs3	hsa-miR-181a-5p-477857_mir	22.932	23.029	0.097	-0.498	0.497	1,108.861	251.49	4,889.162
Evs1	hsa-miR-181a-5p-477857_mir	22.098	22.511	0.413	0.36	0.42	611.922	174.857	2,141.456
Evs1	hsa-miR-181a-5p-477857_mir	22.924	22.511	0.413	0.36	0.42	611.922	174.857	2,141.456
medium 4	hsa-miR-181a-5p-477857_mir	28.685	28.857	0.173	9.617	0.187	1	0.572	1.749
medium 4	hsa-miR-181a-5p-477857_mir	29.03	28.857	0.173	9.617	0.187	1	0.572	1.749
medium 4	hsa-miR-185-5p-477939_mir	Undetermined
medium 4	hsa-miR-185-5p-477939_mir	Undetermined
Evs1	hsa-miR-185-5p-477939_mir	26.515	26.436	0.079	4.285	0.11
Evs1	hsa-miR-185-5p-477939_mir	26.357	26.436	0.079	4.285	0.11
Evs3	hsa-miR-185-5p-477939_mir	26.1	26.239	0.139	2.713	0.507
Evs3	hsa-miR-185-5p-477939_mir	26.378	26.239	0.139	2.713	0.507
Evs2	hsa-miR-185-5p-477939_mir	26.707	27.013	0.306	1.136	0.427
Evs2	hsa-miR-185-5p-477939_mir	27.32	27.013	0.306	1.136	0.427
Evs3	hsa-miR-186-5p-477940_mir	25.882	25.764	0.118	2.237	0.502	485.055	108.567	2,167.126
Evs3	hsa-miR-186-5p-477940_mir	25.646	25.764	0.118	2.237	0.502	485.055	108.567	2,167.126
Evs2	hsa-miR-186-5p-477940_mir	26.152	26.337	0.185	0.46	0.35	1,663.028	585.276	4,725.394
Evs2	hsa-miR-186-5p-477940_mir	26.522	26.337	0.185	0.46	0.35	1,663.028	585.276	4,725.394
Evs1	hsa-miR-186-5p-477940_mir	25.98	25.825	0.155	3.674	0.173	179.128	107.001	299.873
Evs1	hsa-miR-186-5p-477940_mir	25.67	25.825	0.155	3.674	0.173	179.128	107.001	299.873
medium 4	hsa-miR-186-5p-477940_mir	30.193	30.4	0.207	11.159	0.219	1	0.52	1.922
medium 4	hsa-miR-186-5p-477940_mir	30.606	30.4	0.207	11.159	0.219	1	0.52	1.922
Evs3	hsa-miR-195-5p-477957_mir	26.587	26.687	0.1	3.16	0.498
Evs3	hsa-miR-195-5p-477957_mir	26.787	26.687	0.1	3.16	0.498
Evs2	hsa-miR-195-5p-477957_mir	27.889	27.984	0.096	2.107	0.312
Evs2	hsa-miR-195-5p-477957_mir	28.08	27.984	0.096	2.107	0.312
Evs1	hsa-miR-195-5p-477957_mir	27.564	27.665	0.1	5.514	0.126
Evs1	hsa-miR-195-5p-477957_mir	27.765	27.665	0.1	5.514	0.126
medium 4	hsa-miR-195-5p-477957_mir	Undetermined
medium 4	hsa-miR-195-5p-477957_mir	Undetermined
Evs3	hsa-miR-199a-3p_hsa-miR-199b-3p-477961_mir	19.73	20.071	0.341	-3.456	0.595	1,325.984	224.789	7,821.705
Evs3	hsa-miR-199a-3p_hsa-miR-199b-3p-477961_mir	20.412	20.071	0.341	-3.456	0.595	1,325.984	224.789	7,821.705
Evs1	hsa-miR-199a-3p_hsa-miR-199b-3p-477961_mir	19.671	19.728	0.058	-2.423	0.096	647.846	486.843	862.095
Evs1	hsa-miR-199a-3p_hsa-miR-199b-3p-477961_mir	19.786	19.728	0.058	-2.423	0.096	647.846	486.843	862.095
Evs2	hsa-miR-199a-3p_hsa-miR-199b-3p-477961_mir	20.267	20.273	0.006	-5.604	0.297	5,877.316	2,422.771	14,257.578
Evs2	hsa-miR-199a-3p_hsa-miR-199b-3p-477961_mir	20.279	20.273	0.006	-5.604	0.297	5,877.316	2,422.771	14,257.578
medium 4	hsa-miR-199a-3p_hsa-miR-199b-3p-477961_mir	26.116	26.157	0.041	6.917	0.084	1	0.779	1.284
medium 4	hsa-miR-199a-3p_hsa-miR-199b-3p-477961_mir	26.199	26.157	0.041	6.917	0.084	1	0.779	1.284
medium 4	hsa-miR-24-3p-477992_mir	27.671	27.613	0.058	8.373	0.093	1	0.758	1.319
medium 4	hsa-miR-24-3p-477992_mir	27.556	27.613	0.058	8.373	0.093	1	0.758	1.319
Evs3	hsa-miR-24-3p-477992_mir	21.54	21.757	0.216	-1.77	0.534	1,130.719	230.166	5,554.787
Evs3	hsa-miR-24-3p-477992_mir	21.973	21.757	0.216	-1.77	0.534	1,130.719	230.166	5,554.787
Evs1	hsa-miR-24-3p-477992_mir	22.988	22.89	0.098	0.74	0.124	198.541	137.044	287.634
Evs1	hsa-miR-24-3p-477992_mir	22.792	22.89	0.098	0.74	0.124	198.541	137.044	287.634
Evs2	hsa-miR-24-3p-477992_mir	22.112	22.189	0.076	-3.688	0.307	4,273.815	1,712.036	10,668.872
Evs2	hsa-miR-24-3p-477992_mir	22.265	22.189	0.076	-3.688	0.307	4,273.815	1,712.036	10,668.872
Evs2	hsa-miR-26a-5p-477995_mir	23.152	23.108	0.044	-2.769	0.3
Evs2	hsa-miR-26a-5p-477995_mir	23.064	23.108	0.044	-2.769	0.3
Evs1	hsa-miR-26a-5p-477995_mir	22.387	22.666	0.279	0.515	0.289
Evs1	hsa-miR-26a-5p-477995_mir	22.945	22.666	0.279	0.515	0.289
Evs3	hsa-miR-26a-5p-477995_mir	22.03	21.761	0.268	-1.765	0.557
Evs3	hsa-miR-26a-5p-477995_mir	21.493	21.761	0.268	-1.765	0.557
medium 4	hsa-miR-26a-5p-477995_mir	Undetermined
medium 4	hsa-miR-26a-5p-477995_mir	Undetermined
Evs3	hsa-miR-29b-3p-478369_mir	22.304	22.126	0.178	-1.401	0.519
Evs3	hsa-miR-29b-3p-478369_mir	21.948	22.126	0.178	-1.401	0.519
Evs1	hsa-miR-29b-3p-478369_mir	24.873	24.75	0.123	2.599	0.145
Evs1	hsa-miR-29b-3p-478369_mir	24.627	24.75	0.123	2.599	0.145
Evs2	hsa-miR-29b-3p-478369_mir	23.036	23.058	0.022	-2.82	0.298
Evs2	hsa-miR-29b-3p-478369_mir	23.08	23.058	0.022	-2.82	0.298
medium 4	hsa-miR-29b-3p-478369_mir	Undetermined
medium 4	hsa-miR-29b-3p-478369_mir	Undetermined
Evs3	hsa-miR-30b-5p-478007_mir	22.643	22.857	0.214	-0.67	0.533
Evs3	hsa-miR-30b-5p-478007_mir	23.071	22.857	0.214	-0.67	0.533
Evs2	hsa-miR-30b-5p-478007_mir	23.877	23.97	0.093	-1.907	0.311
Evs2	hsa-miR-30b-5p-478007_mir	24.063	23.97	0.093	-1.907	0.311
Evs1	hsa-miR-30b-5p-478007_mir	23.951	23.98	0.029	1.83	0.082
Evs1	hsa-miR-30b-5p-478007_mir	24.01	23.98	0.029	1.83	0.082
medium 4	hsa-miR-30b-5p-478007_mir	Undetermined
medium 4	hsa-miR-30b-5p-478007_mir	Undetermined
medium 4	hsa-miR-30c-5p-478008_mir	Undetermined
medium 4	hsa-miR-30c-5p-478008_mir	Undetermined
Evs2	hsa-miR-30c-5p-478008_mir	24.02	24.204	0.184	-1.673	0.35
Evs2	hsa-miR-30c-5p-478008_mir	24.388	24.204	0.184	-1.673	0.35
Evs3	hsa-miR-30c-5p-478008_mir	23.062	23.069	0.007	-0.458	0.488
Evs3	hsa-miR-30c-5p-478008_mir	23.075	23.069	0.007	-0.458	0.488
Evs1	hsa-miR-30c-5p-478008_mir	24.204	24.456	0.253	2.306	0.264
Evs1	hsa-miR-30c-5p-478008_mir	24.709	24.456	0.253	2.306	0.264
Evs3	hsa-miR-324-5p-478024_mir	25.591	25.695	0.104	2.168	0.499
Evs3	hsa-miR-324-5p-478024_mir	25.799	25.695	0.104	2.168	0.499
Evs1	hsa-miR-324-5p-478024_mir	27.097	27.047	0.049	4.897	0.091
Evs1	hsa-miR-324-5p-478024_mir	26.998	27.047	0.049	4.897	0.091
Evs2	hsa-miR-324-5p-478024_mir	26.346	26.32	0.026	0.443	0.298
Evs2	hsa-miR-324-5p-478024_mir	26.295	26.32	0.026	0.443	0.298
medium 4	hsa-miR-324-5p-478024_mir	Undetermined
medium 4	hsa-miR-324-5p-478024_mir	Undetermined
Evs2	hsa-miR-328-3p-478028_mir	26.233	26.256	0.022	0.378	0.298	872.848	358.985	2,122.273
Evs2	hsa-miR-328-3p-478028_mir	26.278	26.256	0.022	0.378	0.298	872.848	358.985	2,122.273
Evs1	hsa-miR-328-3p-478028_mir	26.116	26.215	0.099	4.064	0.125	67.833	46.664	98.604
Evs1	hsa-miR-328-3p-478028_mir	26.314	26.215	0.099	4.064	0.125	67.833	46.664	98.604
Evs3	hsa-miR-328-3p-478028_mir	25.704	25.407	0.298	1.88	0.571	308.304	56.081	1,694.889
Evs3	hsa-miR-328-3p-478028_mir	25.109	25.407	0.298	1.88	0.571	308.304	56.081	1,694.889
medium 4	hsa-miR-328-3p-478028_mir	29.365	29.388	0.024	10.148	0.077	1	0.796	1.257
medium 4	hsa-miR-328-3p-478028_mir	29.412	29.388	0.024	10.148	0.077	1	0.796	1.257
medium 4	hsa-miR-34a-5p-478048_mir	Undetermined
medium 4	hsa-miR-34a-5p-478048_mir	Undetermined
Evs3	hsa-miR-34a-5p-478048_mir	21.741	21.822	0.081	-1.705	0.495
Evs3	hsa-miR-34a-5p-478048_mir	21.902	21.822	0.081	-1.705	0.495
Evs2	hsa-miR-34a-5p-478048_mir	22.453	22.349	0.104	-3.528	0.315
Evs2	hsa-miR-34a-5p-478048_mir	22.246	22.349	0.104	-3.528	0.315
Evs1	hsa-miR-34a-5p-478048_mir	24.823	24.785	0.038	2.634	0.086
Evs1	hsa-miR-34a-5p-478048_mir	24.747	24.785	0.038	2.634	0.086
Evs2	hsa-miR-365a-3p_hsa-miR-365b-3p-478065_mir	25.223	25.298	0.075	-0.579	0.306
Evs2	hsa-miR-365a-3p_hsa-miR-365b-3p-478065_mir	25.373	25.298	0.075	-0.579	0.306
Evs1	hsa-miR-365a-3p_hsa-miR-365b-3p-478065_mir	23.875	23.799	0.077	1.648	0.108
Evs1	hsa-miR-365a-3p_hsa-miR-365b-3p-478065_mir	23.722	23.799	0.077	1.648	0.108
Evs3	hsa-miR-365a-3p_hsa-miR-365b-3p-478065_mir	23.853	24.054	0.201	0.527	0.528
Evs3	hsa-miR-365a-3p_hsa-miR-365b-3p-478065_mir	24.254	24.054	0.201	0.527	0.528
medium 4	hsa-miR-365a-3p_hsa-miR-365b-3p-478065_mir	Undetermined
medium 4	hsa-miR-365a-3p_hsa-miR-365b-3p-478065_mir	Undetermined
Evs2	hsa-miR-425-5p-478094_mir	27.72	27.754	0.034	1.876	0.299	2,012.328	824.997	4,908.458
Evs2	hsa-miR-425-5p-478094_mir	27.787	27.754	0.034	1.876	0.299	2,012.328	824.997	4,908.458
Evs3	hsa-miR-425-5p-478094_mir	27.426	27.447	0.021	3.92	0.488	487.99	113.733	2,093.808
Evs3	hsa-miR-425-5p-478094_mir	27.468	27.447	0.021	3.92	0.488	487.99	113.733	2,093.808
Evs1	hsa-miR-425-5p-478094_mir	27.35	27.238	0.112	5.087	0.136	217.314	145.017	325.655
Evs1	hsa-miR-425-5p-478094_mir	27.126	27.238	0.112	5.087	0.136	217.314	145.017	325.655
medium 4	hsa-miR-425-5p-478094_mir	31.985	32.092	0.107	12.851	0.129	1	0.68	1.471
medium 4	hsa-miR-425-5p-478094_mir	32.198	32.092	0.107	12.851	0.129	1	0.68	1.471
Biological Group Name	Target Name	Cт Mean	ΔCт Mean	ΔCт SE	RQ	RQ Min	RQ Max
EVs	hsa-let-7e-5p-478579_mir	23.738	-0.113	0.917
Medium	hsa-let-7e-5p-478579_mir
EVs	hsa-let-7g-5p-478580_mir	24.722	0.87	1.316
Medium	hsa-let-7g-5p-478580_mir
Medium	hsa-miR-125a-5p-477884_mir	27.616	8.376		1	1	1
EVs	hsa-miR-125a-5p-477884_mir	21.867	-1.984	0.795	1,313.927	122.523	14,090.428
Medium	hsa-miR-125b-5p-477885_mir	25.524	6.284		1	1	1
EVs	hsa-miR-125b-5p-477885_mir	18.946	-4.905	0.938	2,334.533	142.493	38,247.754
Medium	hsa-miR-140-3p-477908_mir	31.022	11.782		1	1	1
EVs	hsa-miR-140-3p-477908_mir	25.081	1.229	1.3	1,502.368	31.114	72,543.523
Medium	hsa-miR-140-5p-477909_mir
EVs	hsa-miR-140-5p-477909_mir	24.379	0.527	0.732
EVs	hsa-miR-143-3p-477912_mir	22.041	-1.81	0.953	1,671,840.125	97,495.266	28,668,564.000
Medium	hsa-miR-143-3p-477912_mir	38.103	18.863		1	1	1
EVs	hsa-miR-148a-3p-477814_mir	22.629	-1.222	1.01	2,202.230	108.462	44,714.609
Medium	hsa-miR-148a-3p-477814_mir	29.123	9.882		1	1	1
Medium	hsa-miR-148b-3p-477824_mir	30.285	11.045		1	1	1
EVs	hsa-miR-148b-3p-477824_mir	24.388	0.537	0.851	1,456.434	115.148	18,421.498
Medium	hsa-miR-152-3p-477921_mir
EVs	hsa-miR-152-3p-477921_mir	24.662	0.81	0.91
Medium	hsa-miR-16-5p-477860_mir	28.678	9.438		1	1	1
EVs	hsa-miR-16-5p-477860_mir	22.313	-1.538	1.305	2,014.426	41.062	98,823.516
EVs	hsa-miR-17-5p-478447_mir	24.465	0.613	1.182	3,378.883	99.386	114,874.141
Medium	hsa-miR-17-5p-478447_mir	31.576	12.335		1	1	1
EVs	hsa-miR-181a-5p-477857_mir	23.052	-0.8	0.772	1,367.164	136.853	13,657.966
Medium	hsa-miR-181a-5p-477857_mir	28.857	9.617		1	1	1
Medium	hsa-miR-185-5p-477939_mir
EVs	hsa-miR-185-5p-477939_mir	26.563	2.711	0.909
EVs	hsa-miR-186-5p-477940_mir	25.975	2.124	0.93	524.749	32.788	8,398.275
Medium	hsa-miR-186-5p-477940_mir	30.4	11.159		1	1	1
EVs	hsa-miR-195-5p-477957_mir	27.445	3.594	1.007
Medium	hsa-miR-195-5p-477957_mir
EVs	hsa-miR-199a-3p_hsa-miR-199b-3p-477961_mir	20.024	-3.828	0.937	1,715.523	104.897	28,056.359
Medium	hsa-miR-199a-3p_hsa-miR-199b-3p-477961_mir	26.157	6.917		1	1	1
Medium	hsa-miR-24-3p-477992_mir	27.613	8.373		1	1	1
EVs	hsa-miR-24-3p-477992_mir	22.279	-1.573	1.282	986.295	21.55	45,139.586
EVs	hsa-miR-26a-5p-477995_mir	22.512	-1.34	0.972
Medium	hsa-miR-26a-5p-477995_mir
EVs	hsa-miR-29b-3p-478369_mir	23.311	-0.541	1.622
Medium	hsa-miR-29b-3p-478369_mir
EVs	hsa-miR-30b-5p-478007_mir	23.603	-0.249	1.099
Medium	hsa-miR-30b-5p-478007_mir
Medium	hsa-miR-30c-5p-478008_mir
EVs	hsa-miR-30c-5p-478008_mir	23.91	0.058	1.177
EVs	hsa-miR-324-5p-478024_mir	26.354	2.503	1.296
Medium	hsa-miR-324-5p-478024_mir
EVs	hsa-miR-328-3p-478028_mir	25.959	2.107	1.07	263.301	10.827	6,403.099
Medium	hsa-miR-328-3p-478028_mir	29.388	10.148		1	1	1
Medium	hsa-miR-34a-5p-478048_mir
EVs	hsa-miR-34a-5p-478048_mir	22.985	-0.866	1.828
EVs	hsa-miR-365a-3p_hsa-miR-365b-3p-478065_mir	24.383	0.532	0.643
Medium	hsa-miR-365a-3p_hsa-miR-365b-3p-478065_mir
EVs	hsa-miR-425-5p-478094_mir	27.48	3.628	0.938	597.584	36.389	9,813.568
Medium	hsa-miR-425-5p-478094_mir	32.092	12.851		1	1	1
